# Supplementary material for: Integrative Analysis of Whole-Genome and Transcriptomic Data Reveals Novel Variants in Differentially Expressed Long Noncoding RNAs Associated with Asthenozoospermia
Source: Noncoding RNA. 2025 Jan 14;11(1):4. doi: 10.3390/ncrna11010004 (PMC11755663; doi:10.3390/ncrna11010004)
Supplement: Supplementary file 1 [file ncrna-11-00004-s001.zip]

Archive with 6 entries (5 files):
- Supplementary/
- Supplementary/Table S1_OK.xlsx
- Supplementary/Table S2_OK.xlsx
- Supplementary/Table S3_OK.xlsx
- Supplementary/Table S4_OK.xlsx
- Supplementary/Table S5_OK.xlsx
