# Supplementary material for: Integrative Analysis of Whole-Genome and Transcriptomic Data Reveals Novel Variants in Differentially Expressed Long Noncoding RNAs Associated with Asthenozoospermia
Source: Noncoding RNA. 2025 Jan 14;11(1):4. doi: 10.3390/ncrna11010004 (PMC11755663; doi:10.3390/ncrna11010004)
Supplement: Supplementary file 1 [file ncrna-11-00004-s001.zip › Supplementary/Table S1_OK.xlsx]

## Sheet: Φύλλο1
RNA-sequencing and bioinformatics analysis of long noncoding RNAs and mRNAs in the asthenozoospermia (Lu et al., 2020)
DE lncRNAs (Asthenozoospermia vs Normal)
AC009965.1
AC011444.3
AC019193.3
PCED1B-AS1
AL358234.1
AC121764.1
AC068389.1
AC019117.2
AC112176.1
AL359771.1
AC008735.2
AC022398.1
LSAMP-AS1
AC009093.4
AC025300.1
LINC02042
AL357153.1
LINC02402
LINC02320
AP002358.1
AL034397.3
AC022098.1
AC027315.1
LINC02172
AC022098.2
AC139491.2
SPRY4-AS1
AC138625.1
LINC01990
AC092747.4
IL21-AS1
AL513320.1
AL121992.2
LINC02076
AC010889.1
AC087301.1
AC013562.1
AC011473.1
AL121906.2
LINC01603
AC068672.3
AC090531.1
AL008723.1
AL512271.1
LINC02526
AC005703.1
AC024600.1
STEAP2-AS1
AL590666.2
AC078906.1
AL133215.3
LINC01640
AL359881.3
AL034546.1
LINC02527
LINC02549
AC090993.1
AC116003.1
CPS1-IT1
PCAT4
AC005753.1
AC104212.3
AC145423.3
AL133520.1
AC019211.1
LINC01613
AL122035.2
SYP-AS1
LINC02311
AC025181.2
AC104078.1
AP001363.2
AC018647.2
ZMIZ1-AS1
AC139749.1
PACRG-AS1
UCHL1-AS1
LIPC-AS1
AL356215.1
AL136964.1
PRICKLE2-AS3
AL353811.1
AC008443.4
AC106772.1
AC104119.1
AL163195.2
MIR181A1HG
LINC00893
AC139887.3
LINC01551
MUC2
LINC02432
LINC01039
AC004771.5
AL133387.2
AC008080.1
AC004941.1
AC004801.3
AC005842.1
AL136987.2
GLYCTK-AS1
AC100774.1
AC012494.1
AC011472.1
C12orf77
AC013460.1
AC010615.2
C5orf66
AC005034.3
LINC02056
AC105219.4
TEX26-AS1
AC024132.1
AL357054.4
AC012409.3
AL713998.1
LINC00533
AL049612.1
LINC02552
AC021079.1
AC006058.1
AP005229.2
AC022447.2
AC040963.1
AL138916.2
SPATA42
AC104964.2
AC007405.2
AP001528.1
AL590787.1
AC022113.2
LINC00640
GRM7-AS3
LMCD1-AS1
AP000223.1
AP001178.1
COX10-AS1
RUVBL1-AS1
LINC01405
AC145285.2
AC011196.1
AL049870.2
AL445647.1
LINC01271
LINC00940
AC090241.3
MIR497HG
AC009690.2
AL138781.1
AP003721.4
AC018742.1
LINC01471
HCG9
LUARIS
AC008870.4
AL513542.1
TMEM132D-AS1
AL355834.1
AL354824.2
LINC00894
AC114401.1
ALG9-IT1
AP003486.1
AL022334.2
AIRN
AL590730.1
AL162497.1
AC136944.2
AC022034.2
LINC02142
LINC00869
AC002480.2
FAM230B
AL138974.1
LINC01205
CADM2-AS1
LINC01879
MINCR
AC020663.3
AC007638.1
AC053503.4
AP001178.3
AC002553.1
AL355674.1
AC025539.1
AC015909.3
AL596220.1
AC018450.1
AP004609.3
AC105345.1
AC005828.5
AL132712.2
LINC00863
AC012507.2
AC021006.2
AP000302.1
AC011473.3
AL445250.1
TTTY15
AC068633.1
AC018541.1
AL138756.1
AC105105.4
AL353593.2
AC092159.2
AP4B1-AS1
AL591806.1
CSMD2-AS1
AC010247.2
AL138830.2
AL360014.1
AC068870.1
RRS1-AS1
LINC00502
KRBOX1-AS1
LINC01914
AC023906.2
AC069209.1
AC026691.1
C3orf67-AS1
PWRN1
AL355802.1
DPP10-AS1
AC015813.1
MIR2052HG
AC084816.1
AC005291.1
AC020915.4
AL137005.1
AL109917.1
TRIM52-AS1
LINC01989
AL080317.3
AC009093.2
AL162386.2
ELFN1-AS1
AC048382.1
AC083843.2
LINC02117
DIO2-AS1
LINC02005
AC125603.2
AL513318.2
LINC02347
AC090337.1
AC004687.1
AL360089.1
AP000894.2
HMGA1P4
AC091045.1
LINC00871
D21S2088E
AL391704.3
LINC00222
AC068446.2
AL031673.1
AC103957.1
AC008440.1
AL451165.2
BSN-AS1
AC092979.1
AC005070.3
LINC01620
AC138123.3
LINC02511
Z69706.1
AP003032.1
AC004828.1
LINC02158
MGC27382
TAPT1-AS1
AC241644.2
AC106801.1
AC068594.2
LINC01865
AL513303.1
AC108515.1
PLCE1-AS1
AC092447.5
AC012123.1
AC073263.1
Z82186.1
GPR50-AS1
LINC00658
AC096642.1
AC021087.3
LINC02016
AC131097.3
AC016700.3
LINC01441
AC020658.2
FGF13-AS1
AC093714.2
PCAT6
AL356310.1
LINC01235
LINC02086
CDKN2A-AS1
AC128685.1
LINC01217
AC009271.1
AC008742.1
AL137246.2
AC138474.1
EDRF1-AS1
HOTAIR
PAPPA-AS2
AL161636.1
AL132796.1
AL513478.2
AC083949.1
LINC02303
LINC02249
CBR3-AS1
AC020612.3
LINC00442
IGF2-AS
LINC02006
LINC01091
AC002519.1
AC122683.1
LINC02509
AL451050.2
AL161938.1
AC004477.1
AC002470.1
AL117335.1
AP000866.5
AL117329.1
AC015712.1
BARX1-AS1
AC026391.1
AC073073.2
AC010530.1
ARHGAP26-AS1
AC136618.1
AC098820.1
AC090023.1
AC239803.1
LINC01979
AP001442.1
LINC00954
AL354733.2
AL390860.1
AC068418.2
AP003392.1
AC108210.1
AC079385.1
AC012593.1
AC003102.1
TMEM72-AS1
AP006545.1
AC074035.1
AC006299.1
AC145124.1
LINC01619
LINC02026
AL592464.1
AP003472.2
AC027279.1
LINC00824
ZBED5-AS1
AP005233.1
AP000640.1
AL512380.1
AL133467.1
AC093609.1
AC008083.3
AC132192.2
LINC01087
Z82202.1
GS1-24F4.2
AF131215.5
AC007608.3
SLC25A5-AS1
TGFB2-AS1
AC093909.4
AC016949.1
AC011840.1
AL049569.1
AC124069.1
GAS6-AS1
AC034238.1
AC090774.4
AC004847.1
AC090592.1
LINC00930
AC090970.2
AC026462.4
LINC01093
AC012676.3
AL031428.1
AC012613.2
CLDN10-AS1
AC017002.3
AP002008.1
LINC01446
AC006538.3
AL691447.2
CELF2-AS2
LINC01111
AP003500.1
LINC02408
AP000688.2
AC100797.1
PCAT19
AC093799.2
AC092620.3
AC123912.2
AC007998.3
LINC01168
AL161668.3
AC018766.1
AC007601.1
AL050327.1
AP001781.2
AC023590.1
AC002463.1
AC010729.1
AP000424.1
AL589935.1
AC079922.2
LINC00173
AC005392.1
AC023830.3
LINC01821
AC004854.2
AC008781.3
LINC02018
AC092171.4
LINC01497
LINC02318
ARHGAP5-AS1
C9orf147
AL161644.1
AL445488.1
AC010761.4
AC012368.1
LINC01106
AL023754.1
AL390778.2
NEXN-AS1
AC022031.2
AP005329.2
AC010542.4
AC073263.2
AL360270.2
LINC00265
AP002761.4
AL133387.1
AC005005.3
AL137058.1
AL596325.1
AC083798.2
AC004801.5
AC097173.2
AC007496.2
LINC00355
LINC01443
AC010395.1
AC091962.1
LINC01468
AL109615.2
AL390728.5
AC109495.1
AJ009632.2
AC100858.3
AC006145.1
AC022710.1
AC108861.1
VIPR1-AS1
AC112484.2
KIRREL3-AS3
AC100807.1
LL22NC03-63E9.3
LINC02507
LINC01020
AL590677.1
AC073521.1
FGF14-IT1
MYLK-AS1
LINC02219
AP001258.1
AL590004.3
LINC01572
C2-AS1
LINC02316
AL445183.2
AC092634.5
LINC02440
AL132639.2
Z92544.2
AP000688.1
AC116903.2
RUSC1-AS1
TAB2-AS1
AC021066.1
AL008729.1
AC110760.2
AC137767.1
LINC01733
LINC01582
AC005261.3
TRPM2-AS
LINC01029
LINC01666
LINC01108
AC009404.1
AC006064.2
AC093297.3
LRRC2-AS1
LINC00269
AC008429.1
RTCA-AS1
LINC01167
AL122058.1
LINC00486
AC090572.2
AL139348.1
AP003555.2
AL117336.3
AP002765.2
AL078612.2
LINC00348
LINC01816
AC138089.1
CASC23
LINC01976
AC007386.2
AL590408.1
HCP5
VPS9D1-AS1
FARSA-AS1
AC138356.3
AL357093.2
AC044802.1
AC107375.1
AC129510.2
PPP3CB-AS1
LINC02157
LINC02390
AL022323.3
AC073342.2
MRGPRG-AS1
AC022154.1
LINC00454
AL731533.2
AC005858.1
AL035446.1
AC015969.1
LINC00678
LINC01503
NCRNA00250
AC068888.1
AC010601.1
AL157714.2
HCG27
LINC00868
LINC00113
AC110011.1
AL591686.1
CLSTN2-AS1
LINC01270
AP000679.1
AC102797.1
AC113383.1
AFAP1-AS1
LINC00370
F11-AS1
AC110760.1
AF127577.2
LINC02471
AC004053.1
AL512770.1
AC027801.1
AC022517.1
LINC02261
FAM167A-AS1
AC097467.3
AL645728.1
AC009961.1
LINC02458
CSTF3-AS1
AC025465.1
AC006504.2
LINC01793
AL137025.1
AL034417.2
AC011447.3
AC135895.1
AC007743.1
AC008938.1
AL133215.2
AC068075.1
LINC01123
AC083906.3
AL035661.1
C20orf203
PCOLCE-AS1
LINC01578
AC005062.1
EFCAB6-AS1
PRKCQ-AS1
AC122719.1
AL035530.2
AL008721.1
AC245884.11
LINC02363
AC107959.3
LINC00907
AC007996.1
ZFHX2-AS1
AL049749.1
AL139420.1
AL161457.2
AC092422.1
LINC01355
AC080013.5
TUSC8
LINC01410
AL121761.2
AC027682.5
FAM99B
AP003355.2
AC005291.2
AC011474.1
ZNF213-AS1
AL136537.1
KIRREL1-IT1
AL391069.3
AC008592.2
AC016924.1
AL008727.1
AC006116.9
AL139353.2
AC022893.2
AC092839.1
AC079610.1
AC027237.4
LINC01854
AC016027.2
AC092683.1
LINC00410
KRT7-AS
AC108024.1
AC007114.2
AC005550.3
AC009145.3
AC002985.2
AL606970.3
AP003555.1
AC107980.1
LNX1-AS1
AC000120.1
AC019118.2
AC233701.1
LINGO1-AS1
LINC01855
AC008154.1
AC117500.2
AC020661.1
MIR17HG
AC008514.1
AL031595.2
AL031717.1
BX640514.2
AL357078.3
AL355303.1
AP002986.1
AL596442.2
AC141928.1
LINC01378
LINC02179
LINC01005
HDAC2-AS2
PIK3CD-AS2
AC067863.2
AL135960.1
Z99916.1
AC113167.1
AC002464.1
AC244502.1
SRRM2-AS1
AC016738.2
AL117382.1
RNF217-AS1
CPEB1-AS1
AL138921.1
AL161793.1
LINC02525
AL357936.1
LINC01483
MIR4422HG
LINC00667
AC007216.3
AC083973.1
LINC00971
AC006305.1
AC017007.5
AL132796.2
LINC01043
AL137127.1
AC087885.1
AC010654.1
LINC02199
AC073133.2
AC234782.2
LINC01116
AF274855.1
LINC01772
LINC01812
AL357033.3
FRMD6-AS1
AC106779.1
AL353743.2
AC021192.1
LINC00698
AL360295.1
AC063944.1
AC116003.2
AC004852.2
AC005480.1
AC016866.1
LINC01647
LINC00297
AC099681.3
LINC00858
HMGN3-AS1
GTSE1-AS1
RAI1-AS1
AC244100.2
AC080013.1
AC005618.1
LINC01722
C1orf195
AL021393.1
AL359924.1
AC004803.1
AC068700.1
AC079336.3
AC114689.3
AL035252.2
BX284668.2
FP325330.3
MIR4527HG
LINC01520
AL596202.1
AC068490.1
GPR158-AS1
AC093422.2
AL365436.2
TMEM26-AS1
AC018697.1
AC098829.1
LINC00662
LINC00550
KRT73-AS1
AF274858.3
AL357060.2
AC007388.1
LINC02516
SFTA1P
AC006483.2
LINC01255
AL355581.1
AC006333.1
AP003027.1
AC243836.1
PSMA3-AS1
AL121809.1
DAOA-AS1
AL391845.2
LINC01775
AC020916.1
FOXN3-AS1
CPB2-AS1
AC243571.2
LINC01358
AC087482.1
AC092667.1
AC109460.2
LINC02539
AC010776.3
SPATA8-AS1
DLEU2L
AC016205.1
AC217774.2
AC105052.3
AC114760.2
AC079612.1
LINC02376
THUMPD3-AS1
LINC01840
LINC01359
MAP3K20-AS1
C8orf34-AS1
AL031666.2
SHANK2-AS1
SNHG3
FAM181A-AS1
HNF1A-AS1
AC021915.1
ZNF710-AS1
LINC01654
AC124312.2
AC140725.1
AC010139.1
AL022238.2
CECR3
AC110741.1
AL033504.1
AL449403.1
AL590683.1
AP001094.3
AC068473.5
AC022679.2
LINC02015
AC017074.2
AC025263.1
LINC02109
AC025871.2
AC007285.1
AC090458.1
TEX41
LINC01761
LINC00488
AC104823.1
AC091138.1
AC073176.2
BANCR
AC021491.4
AC023932.1
AC016355.1
ITGB2-AS1
MYCNOS
LINC01251
LINC01653
LINC00200
AC091820.2
APTR
AC008669.1
AL591030.1
AC099506.1
LINC01562
UGDH-AS1
AC108866.1
AC104695.1
AL157834.1
AC133785.1
AC109471.1
FAM30A
AC092958.1
AL139142.1
LINC00905
LINC01993
AC078842.2
AC068389.3
AC027020.2
AP003119.3
Z98885.2
LINC02151
AC092828.1
AL160006.1
AC097534.2
MIR4435-2HG
AC097512.1
U47924.3
THAP9-AS1
AL731567.1
AC083841.1
LINC01285
AC011365.1
LINC00498
AC007163.1
AC005332.8
AATBC
AF106564.1
ZNF503-AS1
AC004039.1
AC090791.1
LINC00602
AC008147.2
AC002378.1
AC099673.1
AC013356.2
CYP4A22-AS1
AC048382.5
AL591503.1
AC004917.1
AL137782.1
AC026271.4
LINC01770
IGFBP7-AS1
AL445248.1
MCM8-AS1
HNF4A-AS1
LINC01322
SRD5A3-AS1
AC068987.1
NPHP3-AS1
LINC01646
NKX2-1-AS1
C20orf78
AP000550.1
AC013549.1
LINC02337
LINC01708
AL354740.1
LINC01393
MTOR-AS1
AL358613.1
BX248123.1
LINC01203
AC007557.1
FAM155A-IT1
AL365500.1
AC108051.1
AC073050.1
LINC01890
BX322559.1
AL358452.1
AL359636.1
AL353633.1
AL451062.1
AC096644.1
AC010745.4
AC012370.1
AL022332.1
LINC02530
AL139042.1
AC007314.1
LINC02154
AL391704.2
AC011995.2
AC097066.1
LINC00881
AL627309.5
AC112219.1
AC016642.1
AC008588.1
AC008771.1
AC113349.1
PANCR
AC008840.1
AC092611.1
AC079795.1
AC104791.1
WASHC5-AS1
LINC01298
AC084128.1
AC079209.2
AC087269.1
AP000873.4
AC108136.1
AP000640.2
AC063926.1
CACNA1C-IT3
MIR200CHG
AC067735.1
AC078880.2
AL049833.1
AC005520.2
AC009432.1
AC046168.2
AC012050.1
AC025259.3
AL360157.1
AC106785.2
AC027688.2
AL591643.1
AC026462.3
AC110491.1
AC108860.2
AL359752.1
AC118755.1
AC100832.2
AC115989.2
AC022211.3
AP001020.3
AC025048.1
LINC01864
AC016590.2
AC012313.2
AC008739.1
AC009955.4
AC010618.2
AC068313.1
AL355297.4
AC005696.3
AC144652.1
AL135936.1
AL031670.1
AC127024.6
AL445649.1
AC233263.6
