# Supplementary material for: Integrative Analysis of Whole-Genome and Transcriptomic Data Reveals Novel Variants in Differentially Expressed Long Noncoding RNAs Associated with Asthenozoospermia
Source: Noncoding RNA. 2025 Jan 14;11(1):4. doi: 10.3390/ncrna11010004 (PMC11755663; doi:10.3390/ncrna11010004)
Supplement: Supplementary file 1 [file ncrna-11-00004-s001.zip › Supplementary/Table S2_OK.xlsx]

## Sheet: Table S2
Location	Allele	Gene	Transcript	Type	Consequence	Variant	Impact	Gene Symbol	Biotype
1:11208457-11208457	C	ENSG00000225602	ENST00000420480.1	Transcript	intron_variant,non_coding_transcript_variant	rs192856935	MODIFIER	MTOR-AS1	antisense
1:11208457-11208457	C	ENSG00000225602	ENST00000445982.1	Transcript	intron_variant,non_coding_transcript_variant	rs192856935	MODIFIER	MTOR-AS1	antisense
1:114405999-114405999	C	ENSG00000226167	ENST00000419536.1	Transcript	intron_variant,non_coding_transcript_variant	rs148409393	MODIFIER	AP4B1-AS1	antisense
1:114409133-114409162	AACAACAACAACAACAACAACAACAACAACAA	ENSG00000226167	ENST00000419536.1	Transcript	intron_variant,non_coding_transcript_variant	rs374580486	MODIFIER	AP4B1-AS1	antisense
1:114409142-114409144	AAGAA	ENSG00000226167	ENST00000419536.1	Transcript	intron_variant,non_coding_transcript_variant	-	MODIFIER	AP4B1-AS1	antisense
1:114409147-114409149	CACCA	ENSG00000226167	ENST00000419536.1	Transcript	intron_variant,non_coding_transcript_variant	-	MODIFIER	AP4B1-AS1	antisense
1:114409152-114409154	ACCAC	ENSG00000226167	ENST00000419536.1	Transcript	intron_variant,non_coding_transcript_variant	-	MODIFIER	AP4B1-AS1	antisense
1:114409896-114409897	AA	ENSG00000226167	ENST00000419536.1	Transcript	intron_variant,non_coding_transcript_variant	rs995480397	MODIFIER	AP4B1-AS1	antisense
1:114440213-114440230	CAAAACAAAACA	ENSG00000226167	ENST00000419536.1	Transcript	intron_variant,non_coding_transcript_variant	rs376491508	MODIFIER	AP4B1-AS1	antisense
1:11670218-11670218	C	ENSG00000235643	ENST00000453135.1	Transcript	intron_variant,non_coding_transcript_variant	rs148870393	MODIFIER	RP1-69M21.2	lincRNA
1:11672089-11672089	T	ENSG00000235643	ENST00000453135.1	Transcript	intron_variant,non_coding_transcript_variant	rs72636881	MODIFIER	RP1-69M21.2	lincRNA
1:11672222-11672222	T	ENSG00000235643	ENST00000453135.1	Transcript	intron_variant,non_coding_transcript_variant	rs1351417638	MODIFIER	RP1-69M21.2	lincRNA
1:1367036-1367036	A	ENSG00000225285	ENST00000417917.1	Transcript	intron_variant,non_coding_transcript_variant	rs2291888	MODIFIER	RP4-758J18.10	lincRNA
1:1367036-1367036	A	ENSG00000225285	ENST00000430109.1	Transcript	intron_variant,non_coding_transcript_variant	rs2291888	MODIFIER	RP4-758J18.10	lincRNA
1:1367036-1367036	A	ENSG00000225285	ENST00000434150.1	Transcript	intron_variant,non_coding_transcript_variant	rs2291888	MODIFIER	RP4-758J18.10	lincRNA
1:1367036-1367036	A	ENSG00000225285	ENST00000454562.1	Transcript	intron_variant,non_coding_transcript_variant	rs2291888	MODIFIER	RP4-758J18.10	lincRNA
1:158000740-158000740	G	ENSG00000226520	ENST00000419415.1	Transcript	non_coding_transcript_exon_variant	rs1972216	MODIFIER	KIRREL-IT1	sense_intronic
1:16789577-16789577	A	ENSG00000226029	ENST00000457898.1	Transcript	non_coding_transcript_exon_variant	rs114163640	MODIFIER	RP4-798A10.2	lincRNA
1:16789682-16789682	G	ENSG00000226029	ENST00000457898.1	Transcript	non_coding_transcript_exon_variant	rs111892349	MODIFIER	RP4-798A10.2	lincRNA
1:16790666-16790666	G	ENSG00000226029	ENST00000457898.1	Transcript	intron_variant,non_coding_transcript_variant	rs115446785	MODIFIER	RP4-798A10.2	lincRNA
1:16791390-16791390	A	ENSG00000226029	ENST00000457898.1	Transcript	intron_variant,non_coding_transcript_variant	rs145577147	MODIFIER	RP4-798A10.2	lincRNA
1:16791413-16791413	C	ENSG00000226029	ENST00000457898.1	Transcript	intron_variant,non_coding_transcript_variant	rs116491307	MODIFIER	RP4-798A10.2	lincRNA
1:16793473-16793473	G	ENSG00000226029	ENST00000457898.1	Transcript	intron_variant,non_coding_transcript_variant	rs116328913	MODIFIER	RP4-798A10.2	lincRNA
1:18395655-18395655	A	ENSG00000261781	ENST00000569711.1	Transcript	intron_variant,non_coding_transcript_variant	rs72938122	MODIFIER	RP11-174G17.2	lincRNA
1:18395992-18395992	G	ENSG00000261781	ENST00000569711.1	Transcript	intron_variant,non_coding_transcript_variant	rs114328472	MODIFIER	RP11-174G17.2	lincRNA
1:18396031-18396031	T	ENSG00000261781	ENST00000569711.1	Transcript	intron_variant,non_coding_transcript_variant	rs114851285	MODIFIER	RP11-174G17.2	lincRNA
1:18396783-18396783	C	ENSG00000261781	ENST00000569711.1	Transcript	intron_variant,non_coding_transcript_variant	rs61763558	MODIFIER	RP11-174G17.2	lincRNA
1:18397811-18397811	T	ENSG00000261781	ENST00000569711.1	Transcript	intron_variant,non_coding_transcript_variant	rs190194526	MODIFIER	RP11-174G17.2	lincRNA
1:18399149-18399149	C	ENSG00000261781	ENST00000569711.1	Transcript	non_coding_transcript_exon_variant	rs35765914	MODIFIER	RP11-174G17.2	lincRNA
1:198776932-198776932	A	ENSG00000229989	ENST00000412162.1	Transcript	non_coding_transcript_exon_variant	rs12137224	MODIFIER	MIR181A1HG	lincRNA
1:198776932-198776932	A	ENSG00000229989	ENST00000432296.1	Transcript	non_coding_transcript_exon_variant	rs12137224	MODIFIER	MIR181A1HG	lincRNA
1:198777401-198777401	T	ENSG00000229989	ENST00000412162.1	Transcript	intron_variant,non_coding_transcript_variant	rs74769776	MODIFIER	MIR181A1HG	lincRNA
1:198777401-198777401	T	ENSG00000229989	ENST00000432296.1	Transcript	intron_variant,non_coding_transcript_variant	rs74769776	MODIFIER	MIR181A1HG	lincRNA
1:198780464-198780464	A	ENSG00000229989	ENST00000412162.1	Transcript	intron_variant,non_coding_transcript_variant	rs2784109	MODIFIER	MIR181A1HG	lincRNA
1:198780464-198780464	A	ENSG00000229989	ENST00000432296.1	Transcript	intron_variant,non_coding_transcript_variant	rs2784109	MODIFIER	MIR181A1HG	lincRNA
1:198783475-198783485	TAAAG	ENSG00000229989	ENST00000412162.1	Transcript	intron_variant,non_coding_transcript_variant	rs140275394	MODIFIER	MIR181A1HG	lincRNA
1:198783475-198783485	TAAAG	ENSG00000229989	ENST00000432296.1	Transcript	intron_variant,non_coding_transcript_variant	rs140275394	MODIFIER	MIR181A1HG	lincRNA
1:198784306-198784306	G	ENSG00000229989	ENST00000412162.1	Transcript	intron_variant,non_coding_transcript_variant	rs74137227	MODIFIER	MIR181A1HG	lincRNA
1:198784306-198784306	G	ENSG00000229989	ENST00000432296.1	Transcript	intron_variant,non_coding_transcript_variant	rs74137227	MODIFIER	MIR181A1HG	lincRNA
1:198786858-198786858	G	ENSG00000229989	ENST00000412162.1	Transcript	intron_variant,non_coding_transcript_variant	-	MODIFIER	MIR181A1HG	lincRNA
1:198786858-198786858	G	ENSG00000229989	ENST00000432296.1	Transcript	intron_variant,non_coding_transcript_variant	-	MODIFIER	MIR181A1HG	lincRNA
1:198791103-198791103	G	ENSG00000229989	ENST00000412162.1	Transcript	intron_variant,non_coding_transcript_variant	rs7537080	MODIFIER	MIR181A1HG	lincRNA
1:198791103-198791103	G	ENSG00000229989	ENST00000432296.1	Transcript	intron_variant,non_coding_transcript_variant	rs7537080	MODIFIER	MIR181A1HG	lincRNA
1:198797796-198797796	T	ENSG00000229989	ENST00000432296.1	Transcript	intron_variant,non_coding_transcript_variant	rs78077297	MODIFIER	MIR181A1HG	lincRNA
1:198799461-198799461	T	ENSG00000229989	ENST00000432296.1	Transcript	intron_variant,non_coding_transcript_variant	rs12407575	MODIFIER	MIR181A1HG	lincRNA
1:198807092-198807092	A	ENSG00000229989	ENST00000432296.1	Transcript	intron_variant,non_coding_transcript_variant	rs77245630	MODIFIER	MIR181A1HG	lincRNA
1:198808928-198808928	T	ENSG00000229989	ENST00000432296.1	Transcript	intron_variant,non_coding_transcript_variant	rs6682330	MODIFIER	MIR181A1HG	lincRNA
1:198812348-198812348	G	ENSG00000229989	ENST00000432296.1	Transcript	intron_variant,non_coding_transcript_variant	rs74134905	MODIFIER	MIR181A1HG	lincRNA
1:198812355-198812355	C	ENSG00000229989	ENST00000432296.1	Transcript	intron_variant,non_coding_transcript_variant	rs74134906	MODIFIER	MIR181A1HG	lincRNA
1:198816149-198816149	G	ENSG00000229989	ENST00000432296.1	Transcript	intron_variant,non_coding_transcript_variant	rs73069264	MODIFIER	MIR181A1HG	lincRNA
1:198817466-198817466	C	ENSG00000229989	ENST00000432296.1	Transcript	intron_variant,non_coding_transcript_variant	rs75473708	MODIFIER	MIR181A1HG	lincRNA
1:198819080-198819080	A	ENSG00000229989	ENST00000432296.1	Transcript	intron_variant,non_coding_transcript_variant	rs10919594	MODIFIER	MIR181A1HG	lincRNA
1:198820565-198820565	C	ENSG00000229989	ENST00000432296.1	Transcript	intron_variant,non_coding_transcript_variant	rs73069266	MODIFIER	MIR181A1HG	lincRNA
1:198826140-198826140	A	ENSG00000229989	ENST00000432296.1	Transcript	intron_variant,non_coding_transcript_variant	rs78580490	MODIFIER	MIR181A1HG	lincRNA
1:198833068-198833068	A	ENSG00000229989	ENST00000432296.1	Transcript	intron_variant,non_coding_transcript_variant	rs73069272	MODIFIER	MIR181A1HG	lincRNA
1:198836079-198836079	T	ENSG00000229989	ENST00000432296.1	Transcript	intron_variant,non_coding_transcript_variant	rs73069276	MODIFIER	MIR181A1HG	lincRNA
1:198836942-198836942	G	ENSG00000229989	ENST00000432296.1	Transcript	intron_variant,non_coding_transcript_variant	rs12122256	MODIFIER	MIR181A1HG	lincRNA
1:198842658-198842658	T	ENSG00000229989	ENST00000432296.1	Transcript	intron_variant,non_coding_transcript_variant	rs10919599	MODIFIER	MIR181A1HG	lincRNA
1:198844184-198844184	C	ENSG00000229989	ENST00000432296.1	Transcript	intron_variant,non_coding_transcript_variant	rs78672659	MODIFIER	MIR181A1HG	lincRNA
1:198859904-198859904	A	ENSG00000229989	ENST00000432296.1	Transcript	intron_variant,non_coding_transcript_variant	rs75309597	MODIFIER	MIR181A1HG	lincRNA
1:198873953-198873953	A	ENSG00000229989	ENST00000432296.1	Transcript	intron_variant,non_coding_transcript_variant	rs76751224	MODIFIER	MIR181A1HG	lincRNA
1:198873953-198873953	A	ENSG00000229989	ENST00000436880.2	Transcript	intron_variant,non_coding_transcript_variant	rs76751224	MODIFIER	MIR181A1HG	retained_intron
1:198876258-198876258	C	ENSG00000229989	ENST00000432296.1	Transcript	intron_variant,non_coding_transcript_variant	rs1322916	MODIFIER	MIR181A1HG	lincRNA
1:198876258-198876258	C	ENSG00000229989	ENST00000436880.2	Transcript	intron_variant,non_coding_transcript_variant	rs1322916	MODIFIER	MIR181A1HG	retained_intron
1:198886215-198886215	C	ENSG00000229989	ENST00000432296.1	Transcript	intron_variant,non_coding_transcript_variant	rs77856309	MODIFIER	MIR181A1HG	lincRNA
1:198886215-198886215	C	ENSG00000229989	ENST00000436880.2	Transcript	intron_variant,non_coding_transcript_variant	rs77856309	MODIFIER	MIR181A1HG	retained_intron
1:198891485-198891485	G	ENSG00000229989	ENST00000432296.1	Transcript	intron_variant,non_coding_transcript_variant	rs72739777	MODIFIER	MIR181A1HG	lincRNA
1:198891485-198891485	G	ENSG00000229989	ENST00000436880.2	Transcript	intron_variant,non_coding_transcript_variant	rs72739777	MODIFIER	MIR181A1HG	retained_intron
1:198897823-198897829	GTA	ENSG00000229989	ENST00000432296.1	Transcript	intron_variant,non_coding_transcript_variant	rs1461856849	MODIFIER	MIR181A1HG	lincRNA
1:198897823-198897829	GTA	ENSG00000229989	ENST00000436880.2	Transcript	intron_variant,non_coding_transcript_variant	rs1461856849	MODIFIER	MIR181A1HG	retained_intron
1:198900367-198900378	ATATATATATATA	ENSG00000229989	ENST00000432296.1	Transcript	intron_variant,non_coding_transcript_variant	rs574958130	MODIFIER	MIR181A1HG	lincRNA
1:198900367-198900378	ATATATATATATA	ENSG00000229989	ENST00000436880.2	Transcript	intron_variant,non_coding_transcript_variant	rs574958130	MODIFIER	MIR181A1HG	retained_intron
1:218217693-218217695	AACAA	ENSG00000232100	ENST00000456026.1	Transcript	non_coding_transcript_exon_variant	-	MODIFIER	RP11-152L7.2	lincRNA
1:218220811-218220811	T	ENSG00000232100	ENST00000456026.1	Transcript	intron_variant,non_coding_transcript_variant	rs12047969	MODIFIER	RP11-152L7.2	lincRNA
1:218222315-218222315	T	ENSG00000232100	ENST00000456026.1	Transcript	intron_variant,non_coding_transcript_variant	rs57476632	MODIFIER	RP11-152L7.2	lincRNA
1:218222859-218222863	-	ENSG00000232100	ENST00000456026.1	Transcript	intron_variant,non_coding_transcript_variant	rs749380407	MODIFIER	RP11-152L7.2	lincRNA
1:218223032-218223032	T	ENSG00000232100	ENST00000456026.1	Transcript	intron_variant,non_coding_transcript_variant	rs937460970	MODIFIER	RP11-152L7.2	lincRNA
1:34339953-34339953	A	ENSG00000231163	ENST00000425631.1	Transcript	intron_variant,non_coding_transcript_variant	rs17342699	MODIFIER	RP5-1007G16.1	antisense
1:34342399-34342399	G	ENSG00000231163	ENST00000425631.1	Transcript	intron_variant,non_coding_transcript_variant	rs6425854	MODIFIER	RP5-1007G16.1	antisense
1:34342399-34342399	G	ENSG00000231163	ENST00000431046.1	Transcript	intron_variant,non_coding_transcript_variant	rs6425854	MODIFIER	RP5-1007G16.1	antisense
1:34346184-34346184	C	ENSG00000231163	ENST00000425631.1	Transcript	intron_variant,non_coding_transcript_variant	rs72663971	MODIFIER	RP5-1007G16.1	antisense
1:34346184-34346184	C	ENSG00000231163	ENST00000431046.1	Transcript	intron_variant,non_coding_transcript_variant	rs72663971	MODIFIER	RP5-1007G16.1	antisense
1:34346562-34346562	C	ENSG00000231163	ENST00000425631.1	Transcript	intron_variant,non_coding_transcript_variant	rs6692851	MODIFIER	RP5-1007G16.1	antisense
1:34346562-34346562	C	ENSG00000231163	ENST00000431046.1	Transcript	intron_variant,non_coding_transcript_variant	rs6692851	MODIFIER	RP5-1007G16.1	antisense
1:34347846-34347846	A	ENSG00000231163	ENST00000425631.1	Transcript	intron_variant,non_coding_transcript_variant	rs12058145	MODIFIER	RP5-1007G16.1	antisense
1:34347846-34347846	A	ENSG00000231163	ENST00000431046.1	Transcript	intron_variant,non_coding_transcript_variant	rs12058145	MODIFIER	RP5-1007G16.1	antisense
1:34348076-34348076	G	ENSG00000231163	ENST00000425631.1	Transcript	intron_variant,non_coding_transcript_variant	rs12094643	MODIFIER	RP5-1007G16.1	antisense
1:34348076-34348076	G	ENSG00000231163	ENST00000431046.1	Transcript	intron_variant,non_coding_transcript_variant	rs12094643	MODIFIER	RP5-1007G16.1	antisense
1:34348260-34348260	G	ENSG00000231163	ENST00000425631.1	Transcript	intron_variant,non_coding_transcript_variant	rs6694382	MODIFIER	RP5-1007G16.1	antisense
1:34348260-34348260	G	ENSG00000231163	ENST00000431046.1	Transcript	intron_variant,non_coding_transcript_variant	rs6694382	MODIFIER	RP5-1007G16.1	antisense
1:34348871-34348871	C	ENSG00000231163	ENST00000425631.1	Transcript	intron_variant,non_coding_transcript_variant	rs1321630	MODIFIER	RP5-1007G16.1	antisense
1:34348871-34348871	C	ENSG00000231163	ENST00000431046.1	Transcript	intron_variant,non_coding_transcript_variant	rs1321630	MODIFIER	RP5-1007G16.1	antisense
1:34349388-34349388	T	ENSG00000231163	ENST00000425631.1	Transcript	intron_variant,non_coding_transcript_variant	rs12070637	MODIFIER	RP5-1007G16.1	antisense
1:34349388-34349388	T	ENSG00000231163	ENST00000431046.1	Transcript	intron_variant,non_coding_transcript_variant	rs12070637	MODIFIER	RP5-1007G16.1	antisense
1:4632116-4632116	A	ENSG00000232596	ENST00000420522.1	Transcript	intron_variant,non_coding_transcript_variant	rs2138291	MODIFIER	RP1-37J18.2	lincRNA
1:4632528-4632528	G	ENSG00000232596	ENST00000420522.1	Transcript	splice_acceptor_variant,non_coding_transcript_variant	rs241211	HIGH	RP1-37J18.2	lincRNA
1:4632697-4632697	G	ENSG00000232596	ENST00000420522.1	Transcript	intron_variant,non_coding_transcript_variant	rs78540452	MODIFIER	RP1-37J18.2	lincRNA
1:4633222-4633222	T	ENSG00000232596	ENST00000420522.1	Transcript	intron_variant,non_coding_transcript_variant	rs241210	MODIFIER	RP1-37J18.2	lincRNA
1:4633607-4633607	A	ENSG00000232596	ENST00000420522.1	Transcript	intron_variant,non_coding_transcript_variant	rs241209	MODIFIER	RP1-37J18.2	lincRNA
1:4635993-4635993	T	ENSG00000232596	ENST00000420522.1	Transcript	intron_variant,non_coding_transcript_variant	rs241227	MODIFIER	RP1-37J18.2	lincRNA
1:4636177-4636177	T	ENSG00000232596	ENST00000420522.1	Transcript	intron_variant,non_coding_transcript_variant	rs111801376	MODIFIER	RP1-37J18.2	lincRNA
1:4641171-4641190	TTTCTTTCTTTCTTTCTTTCTTT	ENSG00000232596	ENST00000420522.1	Transcript	intron_variant,non_coding_transcript_variant	rs139635115	MODIFIER	RP1-37J18.2	lincRNA
1:4641173-4641176	TCTGTCT	ENSG00000232596	ENST00000420522.1	Transcript	intron_variant,non_coding_transcript_variant	-	MODIFIER	RP1-37J18.2	lincRNA
1:4641175-4641178	TTTATTT	ENSG00000232596	ENST00000420522.1	Transcript	intron_variant,non_coding_transcript_variant	-	MODIFIER	RP1-37J18.2	lincRNA
1:4641179-4641182	TTTGTTT	ENSG00000232596	ENST00000420522.1	Transcript	intron_variant,non_coding_transcript_variant	-	MODIFIER	RP1-37J18.2	lincRNA
1:4641295-4641295	C	ENSG00000232596	ENST00000420522.1	Transcript	intron_variant,non_coding_transcript_variant	rs241226	MODIFIER	RP1-37J18.2	lincRNA
1:4641668-4641668	G	ENSG00000232596	ENST00000420522.1	Transcript	intron_variant,non_coding_transcript_variant	rs113995267	MODIFIER	RP1-37J18.2	lincRNA
1:47563417-47563417	A	ENSG00000225506	ENST00000444042.2	Transcript	intron_variant,non_coding_transcript_variant	rs55937307	MODIFIER	CYP4A22-AS1	lincRNA
1:47565477-47565477	G	ENSG00000225506	ENST00000444042.2	Transcript	intron_variant,non_coding_transcript_variant	rs11582907	MODIFIER	CYP4A22-AS1	lincRNA
1:47566989-47566990	-	ENSG00000225506	ENST00000444042.2	Transcript	intron_variant,non_coding_transcript_variant	rs149784087	MODIFIER	CYP4A22-AS1	lincRNA
1:47569573-47569577	T	ENSG00000225506	ENST00000444042.2	Transcript	intron_variant,non_coding_transcript_variant	rs151076141	MODIFIER	CYP4A22-AS1	lincRNA
1:47575748-47575748	A	ENSG00000225506	ENST00000444042.2	Transcript	intron_variant,non_coding_transcript_variant	rs6704089	MODIFIER	CYP4A22-AS1	lincRNA
1:47575754-47575754	T	ENSG00000225506	ENST00000444042.2	Transcript	intron_variant,non_coding_transcript_variant	rs6704093	MODIFIER	CYP4A22-AS1	lincRNA
1:47579336-47579336	C	ENSG00000225506	ENST00000444042.2	Transcript	intron_variant,non_coding_transcript_variant	rs6668901	MODIFIER	CYP4A22-AS1	lincRNA
1:47580234-47580234	T	ENSG00000225506	ENST00000444042.2	Transcript	intron_variant,non_coding_transcript_variant	rs61165610	MODIFIER	CYP4A22-AS1	lincRNA
1:47582813-47582813	G	ENSG00000225506	ENST00000444042.2	Transcript	intron_variant,non_coding_transcript_variant	rs2236332	MODIFIER	CYP4A22-AS1	lincRNA
1:47586291-47586291	G	ENSG00000225506	ENST00000444042.2	Transcript	intron_variant,non_coding_transcript_variant	rs11588382	MODIFIER	CYP4A22-AS1	lincRNA
1:47589461-47589461	A	ENSG00000225506	ENST00000444042.2	Transcript	intron_variant,non_coding_transcript_variant	rs139777151	MODIFIER	CYP4A22-AS1	lincRNA
1:47590046-47590046	A	ENSG00000225506	ENST00000444042.2	Transcript	intron_variant,non_coding_transcript_variant	rs145519504	MODIFIER	CYP4A22-AS1	lincRNA
1:47590964-47590964	T	ENSG00000225506	ENST00000444042.2	Transcript	intron_variant,non_coding_transcript_variant	rs114245013	MODIFIER	CYP4A22-AS1	lincRNA
1:47591131-47591131	T	ENSG00000225506	ENST00000444042.2	Transcript	intron_variant,non_coding_transcript_variant	rs78015208	MODIFIER	CYP4A22-AS1	lincRNA
1:47592169-47592169	A	ENSG00000225506	ENST00000444042.2	Transcript	intron_variant,non_coding_transcript_variant	rs151163131	MODIFIER	CYP4A22-AS1	lincRNA
1:47592174-47592174	A	ENSG00000225506	ENST00000444042.2	Transcript	intron_variant,non_coding_transcript_variant	rs200293185	MODIFIER	CYP4A22-AS1	lincRNA
1:47592175-47592175	G	ENSG00000225506	ENST00000444042.2	Transcript	intron_variant,non_coding_transcript_variant	rs201536491	MODIFIER	CYP4A22-AS1	lincRNA
1:47593031-47593031	G	ENSG00000225506	ENST00000444042.2	Transcript	intron_variant,non_coding_transcript_variant	rs11589237	MODIFIER	CYP4A22-AS1	lincRNA
1:47594374-47594374	T	ENSG00000225506	ENST00000444042.2	Transcript	intron_variant,non_coding_transcript_variant	rs74074332	MODIFIER	CYP4A22-AS1	lincRNA
1:47594935-47594935	A	ENSG00000225506	ENST00000444042.2	Transcript	intron_variant,non_coding_transcript_variant	rs12564103	MODIFIER	CYP4A22-AS1	lincRNA
1:47596755-47596755	C	ENSG00000225506	ENST00000444042.2	Transcript	intron_variant,non_coding_transcript_variant	rs115409026	MODIFIER	CYP4A22-AS1	lincRNA
1:47596884-47596884	C	ENSG00000225506	ENST00000444042.2	Transcript	intron_variant,non_coding_transcript_variant	rs74074335	MODIFIER	CYP4A22-AS1	lincRNA
1:47604009-47604009	A	ENSG00000225506	ENST00000444042.2	Transcript	intron_variant,non_coding_transcript_variant	rs4926919	MODIFIER	CYP4A22-AS1	lincRNA
1:47609944-47609944	A	ENSG00000225506	ENST00000444042.2	Transcript	intron_variant,non_coding_transcript_variant	rs12734074	MODIFIER	CYP4A22-AS1	lincRNA
1:47610065-47610065	C	ENSG00000225506	ENST00000444042.2	Transcript	intron_variant,non_coding_transcript_variant	rs6661132	MODIFIER	CYP4A22-AS1	lincRNA
1:47611849-47611849	C	ENSG00000225506	ENST00000444042.2	Transcript	intron_variant,non_coding_transcript_variant	rs911908	MODIFIER	CYP4A22-AS1	lincRNA
1:47614434-47614434	T	ENSG00000225506	ENST00000444042.2	Transcript	intron_variant,non_coding_transcript_variant	rs4926600	MODIFIER	CYP4A22-AS1	lincRNA
1:47617944-47617944	C	ENSG00000225506	ENST00000444042.2	Transcript	intron_variant,non_coding_transcript_variant	rs12563180	MODIFIER	CYP4A22-AS1	lincRNA
1:47619578-47619578	G	ENSG00000225506	ENST00000444042.2	Transcript	intron_variant,non_coding_transcript_variant	rs11579614	MODIFIER	CYP4A22-AS1	lincRNA
1:47620464-47620464	A	ENSG00000225506	ENST00000444042.2	Transcript	intron_variant,non_coding_transcript_variant	rs2897184	MODIFIER	CYP4A22-AS1	lincRNA
1:47622264-47622264	A	ENSG00000225506	ENST00000444042.2	Transcript	intron_variant,non_coding_transcript_variant	rs2224621	MODIFIER	CYP4A22-AS1	lincRNA
1:47623043-47623043	T	ENSG00000225506	ENST00000444042.2	Transcript	intron_variant,non_coding_transcript_variant	rs201244750	MODIFIER	CYP4A22-AS1	lincRNA
1:47623733-47623733	A	ENSG00000225506	ENST00000444042.2	Transcript	intron_variant,non_coding_transcript_variant	rs2897185	MODIFIER	CYP4A22-AS1	lincRNA
1:47625480-47625480	T	ENSG00000225506	ENST00000444042.2	Transcript	intron_variant,non_coding_transcript_variant	rs140888184	MODIFIER	CYP4A22-AS1	lincRNA
1:47627888-47627888	T	ENSG00000225506	ENST00000444042.2	Transcript	intron_variant,non_coding_transcript_variant	rs576692661	MODIFIER	CYP4A22-AS1	lincRNA
1:47630501-47630501	G	ENSG00000225506	ENST00000444042.2	Transcript	intron_variant,non_coding_transcript_variant	rs3862275	MODIFIER	CYP4A22-AS1	lincRNA
1:47635297-47635297	A	ENSG00000225506	ENST00000444042.2	Transcript	intron_variant,non_coding_transcript_variant	rs12569160	MODIFIER	CYP4A22-AS1	lincRNA
1:47636785-47636785	C	ENSG00000225506	ENST00000444042.2	Transcript	intron_variant,non_coding_transcript_variant	rs147392365	MODIFIER	CYP4A22-AS1	lincRNA
1:47639894-47639894	A	ENSG00000225506	ENST00000444042.2	Transcript	intron_variant,non_coding_transcript_variant	rs4927295	MODIFIER	CYP4A22-AS1	lincRNA
1:47640970-47640970	A	ENSG00000225506	ENST00000444042.2	Transcript	intron_variant,non_coding_transcript_variant	rs74077367	MODIFIER	CYP4A22-AS1	lincRNA
1:51663973-51663979	AGAG	ENSG00000203356	ENST00000366181.2	Transcript	intron_variant,non_coding_transcript_variant	rs141310047	MODIFIER	RP11-296A18.3	lincRNA
1:51666223-51666223	G	ENSG00000203356	ENST00000366181.2	Transcript	intron_variant,non_coding_transcript_variant	rs552328460	MODIFIER	RP11-296A18.3	lincRNA
1:51675418-51675418	G	ENSG00000203356	ENST00000366181.2	Transcript	intron_variant,non_coding_transcript_variant	rs12065726	MODIFIER	RP11-296A18.3	lincRNA
1:55694494-55694494	A	ENSG00000231090	ENST00000451250.1	Transcript	intron_variant,non_coding_transcript_variant	rs113515274	MODIFIER	RP11-101C11.1	lincRNA
1:55694550-55694562	AAAAAAAAAAAAA	ENSG00000231090	ENST00000451250.1	Transcript	intron_variant,non_coding_transcript_variant	rs34956004	MODIFIER	RP11-101C11.1	lincRNA
1:59530741-59530741	C	ENSG00000237352	ENST00000449812.2	Transcript	intron_variant,non_coding_transcript_variant	rs79397152	MODIFIER	RP11-145M4.3	lincRNA
1:59534365-59534367	-	ENSG00000237352	ENST00000449812.2	Transcript	intron_variant,non_coding_transcript_variant	rs1491198463	MODIFIER	RP11-145M4.3	lincRNA
1:59538884-59538886	AAGAAAAAAAAAAGAA	ENSG00000237352	ENST00000449812.2	Transcript	intron_variant,non_coding_transcript_variant	rs566791282	MODIFIER	RP11-145M4.3	lincRNA
1:59553655-59553655	A	ENSG00000237352	ENST00000449812.2	Transcript	intron_variant,non_coding_transcript_variant	rs78396359	MODIFIER	RP11-145M4.3	lincRNA
1:65438932-65438935	A	ENSG00000226891	ENST00000447748.1	Transcript	intron_variant,non_coding_transcript_variant	rs147054784	MODIFIER	RP11-182I10.3	lincRNA
1:65441163-65441163	C	ENSG00000226891	ENST00000447748.1	Transcript	intron_variant,non_coding_transcript_variant	rs76753384	MODIFIER	RP11-182I10.3	lincRNA
1:65446310-65446310	A	ENSG00000226891	ENST00000415842.1	Transcript	intron_variant,non_coding_transcript_variant	rs113871332	MODIFIER	RP11-182I10.3	lincRNA
1:65446310-65446310	A	ENSG00000226891	ENST00000444349.1	Transcript	intron_variant,non_coding_transcript_variant	rs113871332	MODIFIER	RP11-182I10.3	lincRNA
1:65446310-65446310	A	ENSG00000226891	ENST00000447748.1	Transcript	intron_variant,non_coding_transcript_variant	rs113871332	MODIFIER	RP11-182I10.3	lincRNA
1:65448573-65448573	A	ENSG00000226891	ENST00000415842.1	Transcript	intron_variant,non_coding_transcript_variant	rs11208562	MODIFIER	RP11-182I10.3	lincRNA
1:65448573-65448573	A	ENSG00000226891	ENST00000444349.1	Transcript	intron_variant,non_coding_transcript_variant	rs11208562	MODIFIER	RP11-182I10.3	lincRNA
1:65448573-65448573	A	ENSG00000226891	ENST00000447748.1	Transcript	intron_variant,non_coding_transcript_variant	rs11208562	MODIFIER	RP11-182I10.3	lincRNA
1:65455024-65455027	AATTAAT	ENSG00000226891	ENST00000415842.1	Transcript	intron_variant,non_coding_transcript_variant	-	MODIFIER	RP11-182I10.3	lincRNA
1:65455024-65455027	AATTAAT	ENSG00000226891	ENST00000444349.1	Transcript	intron_variant,non_coding_transcript_variant	-	MODIFIER	RP11-182I10.3	lincRNA
1:65455024-65455027	AATTAAT	ENSG00000226891	ENST00000447748.1	Transcript	intron_variant,non_coding_transcript_variant	-	MODIFIER	RP11-182I10.3	lincRNA
1:65465731-65465731	G	ENSG00000226891	ENST00000415842.1	Transcript	intron_variant,non_coding_transcript_variant	-	MODIFIER	RP11-182I10.3	lincRNA
1:65465731-65465731	G	ENSG00000226891	ENST00000436350.2	Transcript	intron_variant,non_coding_transcript_variant	-	MODIFIER	RP11-182I10.3	lincRNA
1:78348938-78348938	C	ENSG00000235927	ENST00000421331.1	Transcript	intron_variant,non_coding_transcript_variant	rs113657607	MODIFIER	NEXN-AS1	antisense
1:78348938-78348938	C	ENSG00000235927	ENST00000597757.1	Transcript	intron_variant,non_coding_transcript_variant	rs113657607	MODIFIER	NEXN-AS1	antisense
1:78352070-78352070	T	ENSG00000235927	ENST00000421331.1	Transcript	intron_variant,non_coding_transcript_variant	rs111672371	MODIFIER	NEXN-AS1	antisense
1:78352070-78352070	T	ENSG00000235927	ENST00000597757.1	Transcript	intron_variant,non_coding_transcript_variant	rs111672371	MODIFIER	NEXN-AS1	antisense
1:78353232-78353232	C	ENSG00000235927	ENST00000421331.1	Transcript	intron_variant,non_coding_transcript_variant	rs116101331	MODIFIER	NEXN-AS1	antisense
1:78353232-78353232	C	ENSG00000235927	ENST00000597757.1	Transcript	non_coding_transcript_exon_variant	rs116101331	MODIFIER	NEXN-AS1	antisense
1:78353553-78353553	G	ENSG00000235927	ENST00000421331.1	Transcript	non_coding_transcript_exon_variant	rs113300435	MODIFIER	NEXN-AS1	antisense
1:78353691-78353694	T	ENSG00000235927	ENST00000421331.1	Transcript	non_coding_transcript_exon_variant	rs769817146	MODIFIER	NEXN-AS1	antisense
1:78703905-78703905	C	ENSG00000237413	ENST00000436742.1	Transcript	intron_variant,non_coding_transcript_variant	rs720579	MODIFIER	RP11-183M13.1	lincRNA
1:78703905-78703905	C	ENSG00000237413	ENST00000413519.1	Transcript	intron_variant,non_coding_transcript_variant	rs720579	MODIFIER	RP11-183M13.1	sense_overlapping
1:78705193-78705204	AAAAAAAAAAAA	ENSG00000237413	ENST00000436742.1	Transcript	intron_variant,non_coding_transcript_variant	rs11445589	MODIFIER	RP11-183M13.1	lincRNA
1:78705193-78705204	AAAAAAAAAAAA	ENSG00000237413	ENST00000413519.1	Transcript	intron_variant,non_coding_transcript_variant	rs11445589	MODIFIER	RP11-183M13.1	sense_overlapping
1:78706738-78706738	G	ENSG00000237413	ENST00000436742.1	Transcript	intron_variant,non_coding_transcript_variant	rs78879253	MODIFIER	RP11-183M13.1	lincRNA
1:78706738-78706738	G	ENSG00000237413	ENST00000413519.1	Transcript	intron_variant,non_coding_transcript_variant	rs78879253	MODIFIER	RP11-183M13.1	sense_overlapping
1:78707695-78707695	T	ENSG00000237413	ENST00000436742.1	Transcript	intron_variant,non_coding_transcript_variant	rs149399999	MODIFIER	RP11-183M13.1	lincRNA
1:78707695-78707695	T	ENSG00000237413	ENST00000413519.1	Transcript	intron_variant,non_coding_transcript_variant	rs149399999	MODIFIER	RP11-183M13.1	sense_overlapping
1:78718901-78718901	T	ENSG00000237413	ENST00000436742.1	Transcript	intron_variant,non_coding_transcript_variant	rs150814320	MODIFIER	RP11-183M13.1	lincRNA
1:78718901-78718901	T	ENSG00000237413	ENST00000413519.1	Transcript	intron_variant,non_coding_transcript_variant	rs150814320	MODIFIER	RP11-183M13.1	sense_overlapping
1:78720344-78720344	A	ENSG00000237413	ENST00000436742.1	Transcript	intron_variant,non_coding_transcript_variant	rs74568553	MODIFIER	RP11-183M13.1	lincRNA
1:78720344-78720344	A	ENSG00000237413	ENST00000413519.1	Transcript	intron_variant,non_coding_transcript_variant	rs74568553	MODIFIER	RP11-183M13.1	sense_overlapping
1:78745010-78745010	A	ENSG00000237413	ENST00000436742.1	Transcript	intron_variant,non_coding_transcript_variant	rs17391004	MODIFIER	RP11-183M13.1	lincRNA
1:78745010-78745010	A	ENSG00000237413	ENST00000413519.1	Transcript	intron_variant,non_coding_transcript_variant	rs17391004	MODIFIER	RP11-183M13.1	sense_overlapping
1:78748338-78748338	T	ENSG00000237413	ENST00000436742.1	Transcript	intron_variant,non_coding_transcript_variant	rs764152380	MODIFIER	RP11-183M13.1	lincRNA
1:78748338-78748338	T	ENSG00000237413	ENST00000413519.1	Transcript	intron_variant,non_coding_transcript_variant	rs764152380	MODIFIER	RP11-183M13.1	sense_overlapping
1:78748464-78748464	G	ENSG00000237413	ENST00000436742.1	Transcript	intron_variant,non_coding_transcript_variant	rs12034694	MODIFIER	RP11-183M13.1	lincRNA
1:78748464-78748464	G	ENSG00000237413	ENST00000413519.1	Transcript	intron_variant,non_coding_transcript_variant	rs12034694	MODIFIER	RP11-183M13.1	sense_overlapping
1:78748470-78748470	T	ENSG00000237413	ENST00000436742.1	Transcript	intron_variant,non_coding_transcript_variant	rs12045074	MODIFIER	RP11-183M13.1	lincRNA
1:78748470-78748470	T	ENSG00000237413	ENST00000413519.1	Transcript	intron_variant,non_coding_transcript_variant	rs12045074	MODIFIER	RP11-183M13.1	sense_overlapping
1:78751487-78751497	AAGTAA	ENSG00000237413	ENST00000436742.1	Transcript	intron_variant,non_coding_transcript_variant	rs1447183356	MODIFIER	RP11-183M13.1	lincRNA
1:78751487-78751497	AAGTAA	ENSG00000237413	ENST00000413519.1	Transcript	intron_variant,non_coding_transcript_variant	rs1447183356	MODIFIER	RP11-183M13.1	sense_overlapping
1:78762404-78762404	A	ENSG00000237413	ENST00000413519.1	Transcript	intron_variant,non_coding_transcript_variant	rs112736433	MODIFIER	RP11-183M13.1	sense_overlapping
1:78768496-78768496	C	ENSG00000237413	ENST00000413519.1	Transcript	intron_variant,non_coding_transcript_variant	rs75447746	MODIFIER	RP11-183M13.1	sense_overlapping
1:78774195-78774195	T	ENSG00000237413	ENST00000413519.1	Transcript	intron_variant,non_coding_transcript_variant	rs75946517	MODIFIER	RP11-183M13.1	sense_overlapping
1:78776961-78776961	G	ENSG00000237413	ENST00000413519.1	Transcript	intron_variant,non_coding_transcript_variant	rs201593657	MODIFIER	RP11-183M13.1	sense_overlapping
1:78777804-78777804	T	ENSG00000237413	ENST00000413519.1	Transcript	intron_variant,non_coding_transcript_variant	rs12047751	MODIFIER	RP11-183M13.1	sense_overlapping
1:78777953-78777953	A	ENSG00000237413	ENST00000413519.1	Transcript	intron_variant,non_coding_transcript_variant	rs12030896	MODIFIER	RP11-183M13.1	sense_overlapping
1:78778079-78778079	A	ENSG00000237413	ENST00000413519.1	Transcript	intron_variant,non_coding_transcript_variant	rs12030933	MODIFIER	RP11-183M13.1	sense_overlapping
1:78781923-78781923	A	ENSG00000237413	ENST00000413519.1	Transcript	intron_variant,non_coding_transcript_variant	rs11162463	MODIFIER	RP11-183M13.1	sense_overlapping
1:78783302-78783302	C	ENSG00000237413	ENST00000413519.1	Transcript	intron_variant,non_coding_transcript_variant	rs116122762	MODIFIER	RP11-183M13.1	sense_overlapping
1:78783808-78783810	A	ENSG00000237413	ENST00000413519.1	Transcript	intron_variant,non_coding_transcript_variant	rs57578801	MODIFIER	RP11-183M13.1	sense_overlapping
1:78785132-78785132	G	ENSG00000237413	ENST00000413519.1	Transcript	intron_variant,non_coding_transcript_variant	rs61778202	MODIFIER	RP11-183M13.1	sense_overlapping
1:78787069-78787069	T	ENSG00000237413	ENST00000413519.1	Transcript	intron_variant,non_coding_transcript_variant	rs12125026	MODIFIER	RP11-183M13.1	sense_overlapping
1:78790397-78790397	G	ENSG00000237413	ENST00000413519.1	Transcript	intron_variant,non_coding_transcript_variant	rs1328449	MODIFIER	RP11-183M13.1	sense_overlapping
1:78794815-78794815	A	ENSG00000237413	ENST00000413519.1	Transcript	intron_variant,non_coding_transcript_variant	rs12024239	MODIFIER	RP11-183M13.1	sense_overlapping
1:78804531-78804531	C	ENSG00000237413	ENST00000413519.1	Transcript	intron_variant,non_coding_transcript_variant	rs1328437	MODIFIER	RP11-183M13.1	sense_overlapping
1:78806932-78806932	C	ENSG00000237413	ENST00000413519.1	Transcript	intron_variant,non_coding_transcript_variant	rs969289384	MODIFIER	RP11-183M13.1	sense_overlapping
1:78807628-78807628	G	ENSG00000237413	ENST00000413519.1	Transcript	intron_variant,non_coding_transcript_variant	rs1927780	MODIFIER	RP11-183M13.1	sense_overlapping
1:78813679-78813682	AA	ENSG00000237413	ENST00000413519.1	Transcript	intron_variant,non_coding_transcript_variant	rs112347447	MODIFIER	RP11-183M13.1	sense_overlapping
1:78819970-78819970	C	ENSG00000237413	ENST00000413519.1	Transcript	intron_variant,non_coding_transcript_variant	rs111603283	MODIFIER	RP11-183M13.1	sense_overlapping
1:78829875-78829882	T	ENSG00000237413	ENST00000413519.1	Transcript	intron_variant,non_coding_transcript_variant	-	MODIFIER	RP11-183M13.1	sense_overlapping
1:78830753-78830753	T	ENSG00000237413	ENST00000413519.1	Transcript	intron_variant,non_coding_transcript_variant	-	MODIFIER	RP11-183M13.1	sense_overlapping
1:9736463-9736463	A	ENSG00000231789	ENST00000415330.2	Transcript	intron_variant,non_coding_transcript_variant	rs114033158	MODIFIER	RP11-558F24.4	antisense
1:9738202-9738216	AAAAAAAAAAAA	ENSG00000231789	ENST00000415330.2	Transcript	intron_variant,non_coding_transcript_variant	rs58400420	MODIFIER	RP11-558F24.4	antisense
1:9743113-9743113	G	ENSG00000231789	ENST00000415330.2	Transcript	intron_variant,non_coding_transcript_variant	rs559959177,COSV66160250	MODIFIER	RP11-558F24.4	antisense
1:9746701-9746701	C	ENSG00000231789	ENST00000415330.2	Transcript	intron_variant,non_coding_transcript_variant	rs373309218	MODIFIER	RP11-558F24.4	antisense
1:99945399-99945399	A	ENSG00000224445	ENST00000438829.2	Transcript	intron_variant,non_coding_transcript_variant	rs61783506	MODIFIER	RP11-413P11.1	lincRNA
1:99951676-99951676	G	ENSG00000224445	ENST00000438829.2	Transcript	intron_variant,non_coding_transcript_variant	rs72719627	MODIFIER	RP11-413P11.1	lincRNA
1:99966532-99966532	G	ENSG00000224445	ENST00000438829.2	Transcript	intron_variant,non_coding_transcript_variant	-	MODIFIER	RP11-413P11.1	lincRNA
1:99967910-99967913	ACAAACA	ENSG00000224445	ENST00000438829.2	Transcript	intron_variant,non_coding_transcript_variant	-	MODIFIER	RP11-413P11.1	lincRNA
1:99973550-99973550	A	ENSG00000224445	ENST00000438829.2	Transcript	intron_variant,non_coding_transcript_variant	rs555624328	MODIFIER	RP11-413P11.1	lincRNA
1:99975838-99975838	A	ENSG00000224445	ENST00000438829.2	Transcript	intron_variant,non_coding_transcript_variant	rs1425488751	MODIFIER	RP11-413P11.1	lincRNA
1:99977172-99977172	G	ENSG00000224445	ENST00000438829.2	Transcript	intron_variant,non_coding_transcript_variant	rs1466382544	MODIFIER	RP11-413P11.1	lincRNA
1:99978468-99978468	C	ENSG00000224445	ENST00000438829.2	Transcript	intron_variant,non_coding_transcript_variant	rs141442933	MODIFIER	RP11-413P11.1	lincRNA
1:99980656-99980656	T	ENSG00000224445	ENST00000438829.2	Transcript	intron_variant,non_coding_transcript_variant	rs79067757	MODIFIER	RP11-413P11.1	lincRNA
1:99998481-99998481	T	ENSG00000224445	ENST00000438829.2	Transcript	intron_variant,non_coding_transcript_variant	rs115541361	MODIFIER	RP11-413P11.1	lincRNA
10:10828861-10828882	ACACACACACACACACACA	ENSG00000225383	ENST00000415590.2	Transcript	intron_variant,non_coding_transcript_variant	rs141532306	MODIFIER	SFTA1P	lincRNA
10:10828861-10828882	ACACACACACACACACACA	ENSG00000225383	ENST00000434919.2	Transcript	intron_variant,non_coding_transcript_variant	rs141532306	MODIFIER	SFTA1P	lincRNA
10:10828861-10828882	ACACACACACACACACACA	ENSG00000225383	ENST00000446372.2	Transcript	intron_variant,non_coding_transcript_variant	rs141532306	MODIFIER	SFTA1P	lincRNA
10:10828861-10828882	ACACACACACACACACACA	ENSG00000225383	ENST00000602763.1	Transcript	intron_variant,non_coding_transcript_variant	rs141532306	MODIFIER	SFTA1P	lincRNA
10:11128564-11128574	-	ENSG00000237986	ENST00000432370.2	Transcript	intron_variant,non_coding_transcript_variant	-	MODIFIER	CELF2-AS2	antisense
10:11128565-11128574	-	ENSG00000237986	ENST00000432370.2	Transcript	intron_variant,non_coding_transcript_variant	-	MODIFIER	CELF2-AS2	antisense
10:11128566-11128575	-	ENSG00000237986	ENST00000432370.2	Transcript	intron_variant,non_coding_transcript_variant	-	MODIFIER	CELF2-AS2	antisense
10:1209599-1209618	TGTGTGTGTGTGTGTGTGTGT	ENSG00000229205	ENST00000425630.1	Transcript	non_coding_transcript_exon_variant	rs60047919	MODIFIER	LINC00200	lincRNA
10:134775235-134775235	C	ENSG00000224758	ENST00000423232.1	Transcript	intron_variant,non_coding_transcript_variant	rs560192514	MODIFIER	LINC01167	lincRNA
10:134775258-134775258	G	ENSG00000224758	ENST00000423232.1	Transcript	splice_region_variant,intron_variant,non_coding_transcript_variant	rs139529325	LOW	LINC01167	lincRNA
10:134781829-134781829	T	ENSG00000240707	ENST00000461291.2	Transcript	intron_variant,non_coding_transcript_variant	rs61861065	MODIFIER	LINC01168	lincRNA
10:134785597-134785597	T	ENSG00000240707	ENST00000461291.2	Transcript	non_coding_transcript_exon_variant	rs72863204	MODIFIER	LINC01168	lincRNA
10:134786748-134786748	T	ENSG00000240707	ENST00000461291.2	Transcript	non_coding_transcript_exon_variant	rs61861070	MODIFIER	LINC01168	lincRNA
10:35605290-35605290	G	ENSG00000271335	ENST00000603160.1	Transcript	non_coding_transcript_exon_variant	rs75426677	MODIFIER	RP11-324I22.4	antisense
10:35605290-35605290	G	ENSG00000271335	ENST00000605499.1	Transcript	non_coding_transcript_exon_variant	rs75426677	MODIFIER	RP11-324I22.4	antisense
10:35607462-35607462	A	ENSG00000271335	ENST00000603160.1	Transcript	intron_variant,non_coding_transcript_variant	-	MODIFIER	RP11-324I22.4	antisense
10:35607462-35607462	A	ENSG00000271335	ENST00000605499.1	Transcript	intron_variant,non_coding_transcript_variant	-	MODIFIER	RP11-324I22.4	antisense
10:35607649-35607649	A	ENSG00000271335	ENST00000603160.1	Transcript	intron_variant,non_coding_transcript_variant	rs76138605	MODIFIER	RP11-324I22.4	antisense
10:35607649-35607649	A	ENSG00000271335	ENST00000605499.1	Transcript	intron_variant,non_coding_transcript_variant	rs76138605	MODIFIER	RP11-324I22.4	antisense
10:35608206-35608206	A	ENSG00000271335	ENST00000603160.1	Transcript	intron_variant,non_coding_transcript_variant	rs2504364	MODIFIER	RP11-324I22.4	antisense
10:35608206-35608206	A	ENSG00000271335	ENST00000605499.1	Transcript	intron_variant,non_coding_transcript_variant	rs2504364	MODIFIER	RP11-324I22.4	antisense
10:35609095-35609132	ATACCTCACTGAATACAG	ENSG00000271335	ENST00000603160.1	Transcript	intron_variant,non_coding_transcript_variant	rs372381518	MODIFIER	RP11-324I22.4	antisense
10:35609095-35609132	ATACCTCACTGAATACAG	ENSG00000271335	ENST00000605499.1	Transcript	intron_variant,non_coding_transcript_variant	rs372381518	MODIFIER	RP11-324I22.4	antisense
10:35621555-35621555	T	ENSG00000271335	ENST00000605499.1	Transcript	intron_variant,non_coding_transcript_variant	rs3003977	MODIFIER	RP11-324I22.4	antisense
10:45319614-45319614	A	ENSG00000224812	ENST00000450287.2	Transcript	intron_variant,non_coding_transcript_variant	rs7912668	MODIFIER	TMEM72-AS1	antisense
10:45325321-45325321	A	ENSG00000224812	ENST00000450287.2	Transcript	intron_variant,non_coding_transcript_variant	rs1977326	MODIFIER	TMEM72-AS1	antisense
10:45325481-45325481	T	ENSG00000224812	ENST00000450287.2	Transcript	intron_variant,non_coding_transcript_variant	rs1977325	MODIFIER	TMEM72-AS1	antisense
10:45339090-45339090	G	ENSG00000224812	ENST00000450287.2	Transcript	intron_variant,non_coding_transcript_variant	rs4948917	MODIFIER	TMEM72-AS1	antisense
10:45339776-45339776	T	ENSG00000224812	ENST00000450287.2	Transcript	intron_variant,non_coding_transcript_variant	rs117691130	MODIFIER	TMEM72-AS1	antisense
10:45354424-45354448	AAAAAAAAAAAAAA	ENSG00000224812	ENST00000450287.2	Transcript	intron_variant,non_coding_transcript_variant	rs35988135	MODIFIER	TMEM72-AS1	antisense
10:45357291-45357291	T	ENSG00000224812	ENST00000450287.2	Transcript	intron_variant,non_coding_transcript_variant	rs912739	MODIFIER	TMEM72-AS1	antisense
10:45371060-45371060	T	ENSG00000224812	ENST00000450287.2	Transcript	intron_variant,non_coding_transcript_variant	rs72778845	MODIFIER	TMEM72-AS1	antisense
10:45373997-45374008	TTTTTTTTT	ENSG00000224812	ENST00000450287.2	Transcript	intron_variant,non_coding_transcript_variant	rs5784652	MODIFIER	TMEM72-AS1	antisense
10:45374098-45374098	C	ENSG00000224812	ENST00000450287.2	Transcript	intron_variant,non_coding_transcript_variant	rs1977324	MODIFIER	TMEM72-AS1	antisense
10:45375296-45375296	A	ENSG00000224812	ENST00000450287.2	Transcript	intron_variant,non_coding_transcript_variant	rs3740086	MODIFIER	TMEM72-AS1	antisense
10:45375530-45375530	C	ENSG00000224812	ENST00000450287.2	Transcript	intron_variant,non_coding_transcript_variant	rs3740087	MODIFIER	TMEM72-AS1	antisense
10:45377839-45377839	A	ENSG00000224812	ENST00000450287.2	Transcript	intron_variant,non_coding_transcript_variant	rs4284362	MODIFIER	TMEM72-AS1	antisense
10:45379759-45379759	C	ENSG00000224812	ENST00000450287.2	Transcript	intron_variant,non_coding_transcript_variant	rs4948643	MODIFIER	TMEM72-AS1	antisense
10:45379816-45379816	C	ENSG00000224812	ENST00000450287.2	Transcript	intron_variant,non_coding_transcript_variant	rs4948644	MODIFIER	TMEM72-AS1	antisense
10:45380879-45380880	TAT	ENSG00000224812	ENST00000450287.2	Transcript	intron_variant,non_coding_transcript_variant	rs72507005	MODIFIER	TMEM72-AS1	antisense
10:45381786-45381793	CTC	ENSG00000224812	ENST00000450287.2	Transcript	intron_variant,non_coding_transcript_variant	rs1288794442	MODIFIER	TMEM72-AS1	antisense
10:45381788-45381791	C	ENSG00000224812	ENST00000450287.2	Transcript	intron_variant,non_coding_transcript_variant	rs1491383905	MODIFIER	TMEM72-AS1	antisense
10:45381849-45381849	G	ENSG00000224812	ENST00000450287.2	Transcript	intron_variant,non_coding_transcript_variant	rs1886598	MODIFIER	TMEM72-AS1	antisense
10:45382913-45382913	A	ENSG00000224812	ENST00000450287.2	Transcript	intron_variant,non_coding_transcript_variant	rs7082011	MODIFIER	TMEM72-AS1	antisense
10:45383185-45383185	G	ENSG00000224812	ENST00000450287.2	Transcript	intron_variant,non_coding_transcript_variant	rs10900125	MODIFIER	TMEM72-AS1	antisense
10:45384811-45384811	G	ENSG00000224812	ENST00000450287.2	Transcript	intron_variant,non_coding_transcript_variant	rs4506594	MODIFIER	TMEM72-AS1	antisense
10:45385828-45385828	C	ENSG00000224812	ENST00000450287.2	Transcript	intron_variant,non_coding_transcript_variant	rs4948922	MODIFIER	TMEM72-AS1	antisense
10:45385937-45385937	G	ENSG00000224812	ENST00000450287.2	Transcript	intron_variant,non_coding_transcript_variant	rs4948923	MODIFIER	TMEM72-AS1	antisense
10:45389704-45389704	C	ENSG00000224812	ENST00000450287.2	Transcript	intron_variant,non_coding_transcript_variant	rs2026427	MODIFIER	TMEM72-AS1	antisense
10:45389940-45389940	C	ENSG00000224812	ENST00000450287.2	Transcript	intron_variant,non_coding_transcript_variant	rs2183994	MODIFIER	TMEM72-AS1	antisense
10:45392785-45392785	C	ENSG00000224812	ENST00000450287.2	Transcript	intron_variant,non_coding_transcript_variant	rs77651552	MODIFIER	TMEM72-AS1	antisense
10:45400667-45400667	C	ENSG00000224812	ENST00000450287.2	Transcript	intron_variant,non_coding_transcript_variant	rs879344	MODIFIER	TMEM72-AS1	antisense
10:45400707-45400707	T	ENSG00000224812	ENST00000450287.2	Transcript	intron_variant,non_coding_transcript_variant	rs879343	MODIFIER	TMEM72-AS1	antisense
10:45406291-45406291	A	ENSG00000224812	ENST00000450287.2	Transcript	intron_variant,non_coding_transcript_variant	rs2281840	MODIFIER	TMEM72-AS1	antisense
10:45413022-45413022	T	ENSG00000224812	ENST00000450287.2	Transcript	intron_variant,non_coding_transcript_variant	rs7083091	MODIFIER	TMEM72-AS1	antisense
10:45414507-45414507	T	ENSG00000224812	ENST00000450287.2	Transcript	intron_variant,non_coding_transcript_variant	rs79428529	MODIFIER	TMEM72-AS1	antisense
10:45424914-45424914	G	ENSG00000224812	ENST00000450287.2	Transcript	intron_variant,non_coding_transcript_variant	rs78999723	MODIFIER	TMEM72-AS1	antisense
10:45432419-45432419	C	ENSG00000224812	ENST00000450287.2	Transcript	intron_variant,non_coding_transcript_variant	rs541749849	MODIFIER	TMEM72-AS1	antisense
10:45439491-45439491	C	ENSG00000224812	ENST00000450287.2	Transcript	intron_variant,non_coding_transcript_variant	rs61854010	MODIFIER	TMEM72-AS1	antisense
10:45450377-45450377	A	ENSG00000224812	ENST00000450287.2	Transcript	intron_variant,non_coding_transcript_variant	rs10900137	MODIFIER	TMEM72-AS1	antisense
10:45450662-45450667	A	ENSG00000224812	ENST00000450287.2	Transcript	intron_variant,non_coding_transcript_variant	-	MODIFIER	TMEM72-AS1	antisense
10:45450664-45450689	AAAGAAAGAAAGAAAGAAAGA	ENSG00000224812	ENST00000450287.2	Transcript	intron_variant,non_coding_transcript_variant	rs67560703	MODIFIER	TMEM72-AS1	antisense
10:54212459-54212459	A	ENSG00000231131	ENST00000422763.1	Transcript	intron_variant,non_coding_transcript_variant	rs147611305	MODIFIER	RP11-346D6.6	lincRNA
10:54212459-54212459	A	ENSG00000231131	ENST00000435813.2	Transcript	intron_variant,non_coding_transcript_variant	rs147611305	MODIFIER	RP11-346D6.6	lincRNA
10:63235297-63235297	G	ENSG00000237233	ENST00000389640.4	Transcript	intron_variant,non_coding_transcript_variant	rs949273678	MODIFIER	RP11-809M12.1	antisense
10:63237819-63237819	G	ENSG00000237233	ENST00000389640.4	Transcript	intron_variant,non_coding_transcript_variant	rs11819285	MODIFIER	RP11-809M12.1	antisense
10:6631733-6631733	A	ENSG00000237943	ENST00000608526.1	Transcript	intron_variant,non_coding_transcript_variant	rs138704265	MODIFIER	PRKCQ-AS1	lincRNA
10:6631861-6631861	A	ENSG00000237943	ENST00000608526.1	Transcript	intron_variant,non_coding_transcript_variant	rs79224399	MODIFIER	PRKCQ-AS1	lincRNA
10:6650293-6650293	A	ENSG00000237943	ENST00000607996.1	Transcript	intron_variant,non_coding_transcript_variant	rs7896458	MODIFIER	PRKCQ-AS1	lincRNA
10:6650293-6650293	A	ENSG00000237943	ENST00000609627.1	Transcript	intron_variant,non_coding_transcript_variant	rs7896458	MODIFIER	PRKCQ-AS1	lincRNA
10:75264232-75264232	C	ENSG00000221817	ENST00000442133.4	Transcript	intron_variant,non_coding_transcript_variant	rs1288763803	MODIFIER	RP11-137L10.6	antisense
10:75264232-75264232	C	ENSG00000221817	ENST00000593790.1	Transcript	intron_variant,non_coding_transcript_variant	rs1288763803	MODIFIER	RP11-137L10.6	antisense
10:75264232-75264232	C	ENSG00000221817	ENST00000595069.1	Transcript	intron_variant,non_coding_transcript_variant	rs1288763803	MODIFIER	RP11-137L10.6	antisense
10:75264232-75264232	C	ENSG00000221817	ENST00000595935.1	Transcript	intron_variant,non_coding_transcript_variant	rs1288763803	MODIFIER	RP11-137L10.6	antisense
10:75264232-75264232	C	ENSG00000221817	ENST00000596320.1	Transcript	intron_variant,non_coding_transcript_variant	rs1288763803	MODIFIER	RP11-137L10.6	antisense
10:75264232-75264232	C	ENSG00000221817	ENST00000597958.1	Transcript	intron_variant,non_coding_transcript_variant	rs1288763803	MODIFIER	RP11-137L10.6	antisense
10:75264232-75264232	C	ENSG00000221817	ENST00000600206.1	Transcript	intron_variant,non_coding_transcript_variant	rs1288763803	MODIFIER	RP11-137L10.6	antisense
10:75264232-75264232	C	ENSG00000221817	ENST00000600607.1	Transcript	intron_variant,non_coding_transcript_variant	rs1288763803	MODIFIER	RP11-137L10.6	antisense
10:75271532-75271532	T	ENSG00000221817	ENST00000593790.1	Transcript	intron_variant,non_coding_transcript_variant	rs148557027	MODIFIER	RP11-137L10.6	antisense
10:75271532-75271532	T	ENSG00000221817	ENST00000595069.1	Transcript	intron_variant,non_coding_transcript_variant	rs148557027	MODIFIER	RP11-137L10.6	antisense
10:75271532-75271532	T	ENSG00000221817	ENST00000597958.1	Transcript	intron_variant,non_coding_transcript_variant	rs148557027	MODIFIER	RP11-137L10.6	antisense
10:75271532-75271532	T	ENSG00000221817	ENST00000600206.1	Transcript	intron_variant,non_coding_transcript_variant	rs148557027	MODIFIER	RP11-137L10.6	antisense
10:75271532-75271532	T	ENSG00000221817	ENST00000600607.1	Transcript	intron_variant,non_coding_transcript_variant	rs148557027	MODIFIER	RP11-137L10.6	antisense
10:77033657-77033662	TTT	ENSG00000226051	ENST00000524517.1	Transcript	intron_variant,non_coding_transcript_variant	rs369220431	MODIFIER	ZNF503-AS1	lincRNA
10:77033657-77033662	TTT	ENSG00000226051	ENST00000530606.1	Transcript	intron_variant,non_coding_transcript_variant	rs369220431	MODIFIER	ZNF503-AS1	lincRNA
10:77043807-77043807	T	ENSG00000226051	ENST00000524517.1	Transcript	intron_variant,non_coding_transcript_variant	rs17689978	MODIFIER	ZNF503-AS1	lincRNA
10:77043807-77043807	T	ENSG00000226051	ENST00000530606.1	Transcript	intron_variant,non_coding_transcript_variant	rs17689978	MODIFIER	ZNF503-AS1	lincRNA
10:77043807-77043807	T	ENSG00000226051	ENST00000531808.1	Transcript	non_coding_transcript_exon_variant	rs17689978	MODIFIER	ZNF503-AS1	lincRNA
10:77047381-77047381	A	ENSG00000226051	ENST00000524517.1	Transcript	intron_variant,non_coding_transcript_variant	rs16932187	MODIFIER	ZNF503-AS1	lincRNA
10:77047381-77047381	A	ENSG00000226051	ENST00000530606.1	Transcript	intron_variant,non_coding_transcript_variant	rs16932187	MODIFIER	ZNF503-AS1	lincRNA
10:77047381-77047381	A	ENSG00000226051	ENST00000531808.1	Transcript	intron_variant,non_coding_transcript_variant	rs16932187	MODIFIER	ZNF503-AS1	lincRNA
10:77077758-77077785	ATACATACATACATACATACATA	ENSG00000226051	ENST00000416398.1	Transcript	intron_variant,non_coding_transcript_variant	rs879667928	MODIFIER	ZNF503-AS1	lincRNA
10:77077758-77077785	ATACATACATACATACATACATA	ENSG00000226051	ENST00000524517.1	Transcript	intron_variant,non_coding_transcript_variant	rs879667928	MODIFIER	ZNF503-AS1	lincRNA
10:77077758-77077785	ATACATACATACATACATACATA	ENSG00000226051	ENST00000526759.1	Transcript	intron_variant,non_coding_transcript_variant	rs879667928	MODIFIER	ZNF503-AS1	lincRNA
10:77077758-77077785	ATACATACATACATACATACATA	ENSG00000226051	ENST00000528121.1	Transcript	intron_variant,non_coding_transcript_variant	rs879667928	MODIFIER	ZNF503-AS1	lincRNA
10:77077758-77077785	ATACATACATACATACATACATA	ENSG00000226051	ENST00000530606.1	Transcript	intron_variant,non_coding_transcript_variant	rs879667928	MODIFIER	ZNF503-AS1	lincRNA
10:77077758-77077785	ATACATACATACATACATACATA	ENSG00000226051	ENST00000531808.1	Transcript	intron_variant,non_coding_transcript_variant	rs879667928	MODIFIER	ZNF503-AS1	lincRNA
10:77077758-77077785	ATACATACATACATACATACATA	ENSG00000226051	ENST00000533822.1	Transcript	intron_variant,non_coding_transcript_variant	rs879667928	MODIFIER	ZNF503-AS1	lincRNA
10:77092826-77092827	-	ENSG00000226051	ENST00000416398.1	Transcript	intron_variant,non_coding_transcript_variant	rs551238915	MODIFIER	ZNF503-AS1	lincRNA
10:77092826-77092827	-	ENSG00000226051	ENST00000524517.1	Transcript	intron_variant,non_coding_transcript_variant	rs551238915	MODIFIER	ZNF503-AS1	lincRNA
10:77092826-77092827	-	ENSG00000226051	ENST00000526759.1	Transcript	intron_variant,non_coding_transcript_variant	rs551238915	MODIFIER	ZNF503-AS1	lincRNA
10:77092826-77092827	-	ENSG00000226051	ENST00000528121.1	Transcript	intron_variant,non_coding_transcript_variant	rs551238915	MODIFIER	ZNF503-AS1	lincRNA
10:77092826-77092827	-	ENSG00000226051	ENST00000530606.1	Transcript	intron_variant,non_coding_transcript_variant	rs551238915	MODIFIER	ZNF503-AS1	lincRNA
10:77092826-77092827	-	ENSG00000226051	ENST00000531808.1	Transcript	intron_variant,non_coding_transcript_variant	rs551238915	MODIFIER	ZNF503-AS1	lincRNA
10:77092826-77092827	-	ENSG00000226051	ENST00000533822.1	Transcript	intron_variant,non_coding_transcript_variant	rs551238915	MODIFIER	ZNF503-AS1	lincRNA
10:77097376-77097380	AAAAA	ENSG00000226051	ENST00000416398.1	Transcript	intron_variant,non_coding_transcript_variant	rs35374308	MODIFIER	ZNF503-AS1	lincRNA
10:77097376-77097380	AAAAA	ENSG00000226051	ENST00000524517.1	Transcript	intron_variant,non_coding_transcript_variant	rs35374308	MODIFIER	ZNF503-AS1	lincRNA
10:77097376-77097380	AAAAA	ENSG00000226051	ENST00000526759.1	Transcript	intron_variant,non_coding_transcript_variant	rs35374308	MODIFIER	ZNF503-AS1	lincRNA
10:77097376-77097380	AAAAA	ENSG00000226051	ENST00000528121.1	Transcript	intron_variant,non_coding_transcript_variant	rs35374308	MODIFIER	ZNF503-AS1	lincRNA
10:77097376-77097380	AAAAA	ENSG00000226051	ENST00000530606.1	Transcript	intron_variant,non_coding_transcript_variant	rs35374308	MODIFIER	ZNF503-AS1	lincRNA
10:77097376-77097380	AAAAA	ENSG00000226051	ENST00000531808.1	Transcript	intron_variant,non_coding_transcript_variant	rs35374308	MODIFIER	ZNF503-AS1	lincRNA
10:77097376-77097380	AAAAA	ENSG00000226051	ENST00000533822.1	Transcript	intron_variant,non_coding_transcript_variant	rs35374308	MODIFIER	ZNF503-AS1	lincRNA
10:77099845-77099845	A	ENSG00000226051	ENST00000416398.1	Transcript	intron_variant,non_coding_transcript_variant	rs61859921	MODIFIER	ZNF503-AS1	lincRNA
10:77099845-77099845	A	ENSG00000226051	ENST00000524517.1	Transcript	intron_variant,non_coding_transcript_variant	rs61859921	MODIFIER	ZNF503-AS1	lincRNA
10:77099845-77099845	A	ENSG00000226051	ENST00000526759.1	Transcript	intron_variant,non_coding_transcript_variant	rs61859921	MODIFIER	ZNF503-AS1	lincRNA
10:77099845-77099845	A	ENSG00000226051	ENST00000528121.1	Transcript	intron_variant,non_coding_transcript_variant	rs61859921	MODIFIER	ZNF503-AS1	lincRNA
10:77099845-77099845	A	ENSG00000226051	ENST00000530606.1	Transcript	intron_variant,non_coding_transcript_variant	rs61859921	MODIFIER	ZNF503-AS1	lincRNA
10:77099845-77099845	A	ENSG00000226051	ENST00000531808.1	Transcript	intron_variant,non_coding_transcript_variant	rs61859921	MODIFIER	ZNF503-AS1	lincRNA
10:77099845-77099845	A	ENSG00000226051	ENST00000533822.1	Transcript	intron_variant,non_coding_transcript_variant	rs61859921	MODIFIER	ZNF503-AS1	lincRNA
10:77099934-77099934	A	ENSG00000226051	ENST00000416398.1	Transcript	intron_variant,non_coding_transcript_variant	rs2915165	MODIFIER	ZNF503-AS1	lincRNA
10:77099934-77099934	A	ENSG00000226051	ENST00000524517.1	Transcript	intron_variant,non_coding_transcript_variant	rs2915165	MODIFIER	ZNF503-AS1	lincRNA
10:77099934-77099934	A	ENSG00000226051	ENST00000526759.1	Transcript	intron_variant,non_coding_transcript_variant	rs2915165	MODIFIER	ZNF503-AS1	lincRNA
10:77099934-77099934	A	ENSG00000226051	ENST00000528121.1	Transcript	intron_variant,non_coding_transcript_variant	rs2915165	MODIFIER	ZNF503-AS1	lincRNA
10:77099934-77099934	A	ENSG00000226051	ENST00000530606.1	Transcript	intron_variant,non_coding_transcript_variant	rs2915165	MODIFIER	ZNF503-AS1	lincRNA
10:77099934-77099934	A	ENSG00000226051	ENST00000531808.1	Transcript	intron_variant,non_coding_transcript_variant	rs2915165	MODIFIER	ZNF503-AS1	lincRNA
10:77099934-77099934	A	ENSG00000226051	ENST00000533822.1	Transcript	intron_variant,non_coding_transcript_variant	rs2915165	MODIFIER	ZNF503-AS1	lincRNA
10:77103188-77103188	A	ENSG00000226051	ENST00000416398.1	Transcript	intron_variant,non_coding_transcript_variant	rs17763479	MODIFIER	ZNF503-AS1	lincRNA
10:77103188-77103188	A	ENSG00000226051	ENST00000524517.1	Transcript	intron_variant,non_coding_transcript_variant	rs17763479	MODIFIER	ZNF503-AS1	lincRNA
10:77103188-77103188	A	ENSG00000226051	ENST00000526759.1	Transcript	intron_variant,non_coding_transcript_variant	rs17763479	MODIFIER	ZNF503-AS1	lincRNA
10:77103188-77103188	A	ENSG00000226051	ENST00000528121.1	Transcript	intron_variant,non_coding_transcript_variant	rs17763479	MODIFIER	ZNF503-AS1	lincRNA
10:77103188-77103188	A	ENSG00000226051	ENST00000530606.1	Transcript	intron_variant,non_coding_transcript_variant	rs17763479	MODIFIER	ZNF503-AS1	lincRNA
10:77103188-77103188	A	ENSG00000226051	ENST00000531808.1	Transcript	intron_variant,non_coding_transcript_variant	rs17763479	MODIFIER	ZNF503-AS1	lincRNA
10:77103188-77103188	A	ENSG00000226051	ENST00000533822.1	Transcript	intron_variant,non_coding_transcript_variant	rs17763479	MODIFIER	ZNF503-AS1	lincRNA
10:77119879-77119879	C	ENSG00000226051	ENST00000416398.1	Transcript	intron_variant,non_coding_transcript_variant	rs1270581	MODIFIER	ZNF503-AS1	lincRNA
10:77119879-77119879	C	ENSG00000226051	ENST00000526759.1	Transcript	intron_variant,non_coding_transcript_variant	rs1270581	MODIFIER	ZNF503-AS1	lincRNA
10:77119879-77119879	C	ENSG00000226051	ENST00000528121.1	Transcript	intron_variant,non_coding_transcript_variant	rs1270581	MODIFIER	ZNF503-AS1	lincRNA
10:77119879-77119879	C	ENSG00000226051	ENST00000531808.1	Transcript	intron_variant,non_coding_transcript_variant	rs1270581	MODIFIER	ZNF503-AS1	lincRNA
10:77119879-77119879	C	ENSG00000226051	ENST00000533822.1	Transcript	intron_variant,non_coding_transcript_variant	rs1270581	MODIFIER	ZNF503-AS1	lincRNA
10:77120047-77120054	TTTTTT	ENSG00000226051	ENST00000416398.1	Transcript	intron_variant,non_coding_transcript_variant	rs11296712	MODIFIER	ZNF503-AS1	lincRNA
10:77120047-77120054	TTTTTT	ENSG00000226051	ENST00000526759.1	Transcript	intron_variant,non_coding_transcript_variant	rs11296712	MODIFIER	ZNF503-AS1	lincRNA
10:77120047-77120054	TTTTTT	ENSG00000226051	ENST00000528121.1	Transcript	intron_variant,non_coding_transcript_variant	rs11296712	MODIFIER	ZNF503-AS1	lincRNA
10:77120047-77120054	TTTTTT	ENSG00000226051	ENST00000531808.1	Transcript	intron_variant,non_coding_transcript_variant	rs11296712	MODIFIER	ZNF503-AS1	lincRNA
10:77120047-77120054	TTTTTT	ENSG00000226051	ENST00000533822.1	Transcript	intron_variant,non_coding_transcript_variant	rs11296712	MODIFIER	ZNF503-AS1	lincRNA
10:77130534-77130550	-	ENSG00000226051	ENST00000531808.1	Transcript	intron_variant,non_coding_transcript_variant	-	MODIFIER	ZNF503-AS1	lincRNA
10:77130535-77130565	AAAAAAAAAAAAAAA	ENSG00000226051	ENST00000531808.1	Transcript	intron_variant,non_coding_transcript_variant	rs1203632417	MODIFIER	ZNF503-AS1	lincRNA
10:80727974-80727974	A	ENSG00000224596	ENST00000456353.1	Transcript	intron_variant,non_coding_transcript_variant	rs868527263	MODIFIER	ZMIZ1-AS1	antisense
10:80736089-80736089	C	ENSG00000224596	ENST00000456353.1	Transcript	intron_variant,non_coding_transcript_variant	rs11002761	MODIFIER	ZMIZ1-AS1	antisense
10:80741205-80741205	T	ENSG00000224596	ENST00000456353.1	Transcript	intron_variant,non_coding_transcript_variant	rs11002764	MODIFIER	ZMIZ1-AS1	antisense
10:80756485-80756485	A	ENSG00000224596	ENST00000456353.1	Transcript	intron_variant,non_coding_transcript_variant	rs72814064	MODIFIER	ZMIZ1-AS1	antisense
10:80766243-80766243	T	ENSG00000224596	ENST00000456353.1	Transcript	intron_variant,non_coding_transcript_variant	rs75503108	MODIFIER	ZMIZ1-AS1	antisense
10:80766574-80766574	A	ENSG00000224596	ENST00000456353.1	Transcript	intron_variant,non_coding_transcript_variant	rs77208762	MODIFIER	ZMIZ1-AS1	antisense
10:80770268-80770268	G	ENSG00000224596	ENST00000456353.1	Transcript	intron_variant,non_coding_transcript_variant	rs1040820650	MODIFIER	ZMIZ1-AS1	antisense
10:80772960-80772960	T	ENSG00000224596	ENST00000456353.1	Transcript	intron_variant,non_coding_transcript_variant	rs143930902	MODIFIER	ZMIZ1-AS1	antisense
10:80809118-80809118	A	ENSG00000224596	ENST00000440151.1	Transcript	intron_variant,non_coding_transcript_variant	rs11002796	MODIFIER	ZMIZ1-AS1	antisense
10:80809118-80809118	A	ENSG00000224596	ENST00000456353.1	Transcript	intron_variant,non_coding_transcript_variant	rs11002796	MODIFIER	ZMIZ1-AS1	antisense
10:80809121-80809121	T	ENSG00000224596	ENST00000440151.1	Transcript	intron_variant,non_coding_transcript_variant	rs11002797	MODIFIER	ZMIZ1-AS1	antisense
10:80809121-80809121	T	ENSG00000224596	ENST00000456353.1	Transcript	intron_variant,non_coding_transcript_variant	rs11002797	MODIFIER	ZMIZ1-AS1	antisense
10:86040008-86040008	T	ENSG00000229404	ENST00000415469.1	Transcript	intron_variant,non_coding_transcript_variant	rs11592405	MODIFIER	LINC00858	lincRNA
10:86040008-86040008	T	ENSG00000229404	ENST00000437892.1	Transcript	intron_variant,non_coding_transcript_variant	rs11592405	MODIFIER	LINC00858	lincRNA
10:86040517-86040517	T	ENSG00000229404	ENST00000415469.1	Transcript	intron_variant,non_coding_transcript_variant	rs201004465	MODIFIER	LINC00858	lincRNA
10:86040517-86040517	T	ENSG00000229404	ENST00000437892.1	Transcript	intron_variant,non_coding_transcript_variant	rs201004465	MODIFIER	LINC00858	lincRNA
10:86040671-86040671	A	ENSG00000229404	ENST00000415469.1	Transcript	intron_variant,non_coding_transcript_variant	rs180910370	MODIFIER	LINC00858	lincRNA
10:86040671-86040671	A	ENSG00000229404	ENST00000437892.1	Transcript	intron_variant,non_coding_transcript_variant	rs180910370	MODIFIER	LINC00858	lincRNA
10:86040694-86040694	G	ENSG00000229404	ENST00000415469.1	Transcript	intron_variant,non_coding_transcript_variant	rs61864970	MODIFIER	LINC00858	lincRNA
10:86040694-86040694	G	ENSG00000229404	ENST00000437892.1	Transcript	intron_variant,non_coding_transcript_variant	rs61864970	MODIFIER	LINC00858	lincRNA
10:86040867-86040868	-	ENSG00000229404	ENST00000415469.1	Transcript	intron_variant,non_coding_transcript_variant	rs199934353	MODIFIER	LINC00858	lincRNA
10:86040867-86040868	-	ENSG00000229404	ENST00000437892.1	Transcript	intron_variant,non_coding_transcript_variant	rs199934353	MODIFIER	LINC00858	lincRNA
10:86041461-86041461	G	ENSG00000229404	ENST00000415469.1	Transcript	intron_variant,non_coding_transcript_variant	rs11528378	MODIFIER	LINC00858	lincRNA
10:86041461-86041461	G	ENSG00000229404	ENST00000437892.1	Transcript	intron_variant,non_coding_transcript_variant	rs11528378	MODIFIER	LINC00858	lincRNA
10:86044738-86044738	C	ENSG00000229404	ENST00000415469.1	Transcript	intron_variant,non_coding_transcript_variant	rs201545076	MODIFIER	LINC00858	lincRNA
10:86044738-86044738	C	ENSG00000229404	ENST00000437892.1	Transcript	intron_variant,non_coding_transcript_variant	rs201545076	MODIFIER	LINC00858	lincRNA
10:86047479-86047479	T	ENSG00000229404	ENST00000415469.1	Transcript	intron_variant,non_coding_transcript_variant	rs12414183	MODIFIER	LINC00858	lincRNA
10:86047479-86047479	T	ENSG00000229404	ENST00000437892.1	Transcript	intron_variant,non_coding_transcript_variant	rs12414183	MODIFIER	LINC00858	lincRNA
10:87210036-87210043	-	ENSG00000230962	ENST00000441457.1	Transcript	intron_variant,non_coding_transcript_variant	-	MODIFIER	RP11-113E21.1	lincRNA
10:87213164-87213164	A	ENSG00000230962	ENST00000441457.1	Transcript	intron_variant,non_coding_transcript_variant	rs954215072	MODIFIER	RP11-113E21.1	lincRNA
10:87232407-87232407	T	ENSG00000230962	ENST00000441457.1	Transcript	intron_variant,non_coding_transcript_variant	rs57648643	MODIFIER	RP11-113E21.1	lincRNA
10:87234992-87234995	-	ENSG00000230962	ENST00000441457.1	Transcript	intron_variant,non_coding_transcript_variant	-	MODIFIER	RP11-113E21.1	lincRNA
10:87235993-87235993	T	ENSG00000230962	ENST00000441457.1	Transcript	intron_variant,non_coding_transcript_variant	-	MODIFIER	RP11-113E21.1	lincRNA
10:87237671-87237671	G	ENSG00000230962	ENST00000441457.1	Transcript	intron_variant,non_coding_transcript_variant	rs117502384	MODIFIER	RP11-113E21.1	lincRNA
10:87239664-87239664	A	ENSG00000230962	ENST00000441457.1	Transcript	intron_variant,non_coding_transcript_variant	rs144209918	MODIFIER	RP11-113E21.1	lincRNA
10:89106489-89106489	G	ENSG00000224914	ENST00000439559.2	Transcript	intron_variant,non_coding_transcript_variant	rs185106690	MODIFIER	LINC00863	lincRNA
10:89108826-89108826	G	ENSG00000224914	ENST00000439559.2	Transcript	intron_variant,non_coding_transcript_variant	rs190759626	MODIFIER	LINC00863	lincRNA
10:89114675-89114675	C	ENSG00000224914	ENST00000439559.2	Transcript	intron_variant,non_coding_transcript_variant	rs2478682	MODIFIER	LINC00863	lincRNA
10:92810758-92810758	G	ENSG00000224851	ENST00000423621.1	Transcript	intron_variant,non_coding_transcript_variant	rs3852493	MODIFIER	LINC00502	lincRNA
10:92811346-92811346	G	ENSG00000224851	ENST00000423621.1	Transcript	intron_variant,non_coding_transcript_variant	rs12777523	MODIFIER	LINC00502	lincRNA
10:92812904-92812904	A	ENSG00000224851	ENST00000423621.1	Transcript	intron_variant,non_coding_transcript_variant	rs7098592	MODIFIER	LINC00502	lincRNA
10:92816329-92816329	T	ENSG00000224851	ENST00000423621.1	Transcript	intron_variant,non_coding_transcript_variant	rs76930866	MODIFIER	LINC00502	lincRNA
10:92816351-92816351	C	ENSG00000224851	ENST00000423621.1	Transcript	intron_variant,non_coding_transcript_variant	-	MODIFIER	LINC00502	lincRNA
10:92819404-92819404	A	ENSG00000224851	ENST00000423621.1	Transcript	intron_variant,non_coding_transcript_variant	rs192489151	MODIFIER	LINC00502	lincRNA
10:96043175-96043175	T	ENSG00000268894	ENST00000425267.3	Transcript	non_coding_transcript_exon_variant	rs61886341	MODIFIER	PLCE1-AS1	antisense
10:96043175-96043175	T	ENSG00000268894	ENST00000440198.1	Transcript	non_coding_transcript_exon_variant	rs61886341	MODIFIER	PLCE1-AS1	antisense
10:96043175-96043175	T	ENSG00000268894	ENST00000596633.1	Transcript	non_coding_transcript_exon_variant	rs61886341	MODIFIER	PLCE1-AS1	antisense
11:104338122-104338122	G	ENSG00000256422	ENST00000536529.1	Transcript	intron_variant,non_coding_transcript_variant	rs113941138	MODIFIER	RP11-886D15.1	lincRNA
11:104339510-104339510	G	ENSG00000256422	ENST00000536529.1	Transcript	intron_variant,non_coding_transcript_variant	rs989840254	MODIFIER	RP11-886D15.1	lincRNA
11:104350333-104350333	C	ENSG00000256422	ENST00000536529.1	Transcript	intron_variant,non_coding_transcript_variant	rs569025761	MODIFIER	RP11-886D15.1	lincRNA
11:104375848-104375848	G	ENSG00000256422	ENST00000536529.1	Transcript	intron_variant,non_coding_transcript_variant	rs143399087	MODIFIER	RP11-886D15.1	lincRNA
11:104378180-104378185	CT	ENSG00000256422	ENST00000536529.1	Transcript	intron_variant,non_coding_transcript_variant	rs778101071	MODIFIER	RP11-886D15.1	lincRNA
11:104405451-104405451	G	ENSG00000256422	ENST00000536529.1	Transcript	intron_variant,non_coding_transcript_variant	rs991082364	MODIFIER	RP11-886D15.1	lincRNA
11:104417365-104417365	C	ENSG00000256422	ENST00000536529.1	Transcript	intron_variant,non_coding_transcript_variant	rs139018250	MODIFIER	RP11-886D15.1	lincRNA
11:104417365-104417365	C	ENSG00000256422	ENST00000538641.1	Transcript	intron_variant,non_coding_transcript_variant	rs139018250	MODIFIER	RP11-886D15.1	lincRNA
11:104417641-104417641	T	ENSG00000256422	ENST00000536529.1	Transcript	intron_variant,non_coding_transcript_variant	rs1038853019	MODIFIER	RP11-886D15.1	lincRNA
11:104417641-104417641	T	ENSG00000256422	ENST00000538641.1	Transcript	intron_variant,non_coding_transcript_variant	rs1038853019	MODIFIER	RP11-886D15.1	lincRNA
11:104420495-104420498	TCTCT	ENSG00000256422	ENST00000536529.1	Transcript	intron_variant,non_coding_transcript_variant	rs1400977899	MODIFIER	RP11-886D15.1	lincRNA
11:104420495-104420498	TCTCT	ENSG00000256422	ENST00000538641.1	Transcript	intron_variant,non_coding_transcript_variant	rs1400977899	MODIFIER	RP11-886D15.1	lincRNA
11:104420497-104420500	T	ENSG00000256422	ENST00000536529.1	Transcript	intron_variant,non_coding_transcript_variant	rs576847900	MODIFIER	RP11-886D15.1	lincRNA
11:104420497-104420500	T	ENSG00000256422	ENST00000538641.1	Transcript	intron_variant,non_coding_transcript_variant	rs576847900	MODIFIER	RP11-886D15.1	lincRNA
11:104435892-104435892	A	ENSG00000256422	ENST00000536529.1	Transcript	intron_variant,non_coding_transcript_variant	rs78407013	MODIFIER	RP11-886D15.1	lincRNA
11:104435892-104435892	A	ENSG00000256422	ENST00000538641.1	Transcript	intron_variant,non_coding_transcript_variant	rs78407013	MODIFIER	RP11-886D15.1	lincRNA
11:104437167-104437167	T	ENSG00000256422	ENST00000536529.1	Transcript	intron_variant,non_coding_transcript_variant	rs763161542	MODIFIER	RP11-886D15.1	lincRNA
11:104437167-104437167	T	ENSG00000256422	ENST00000538641.1	Transcript	intron_variant,non_coding_transcript_variant	rs763161542	MODIFIER	RP11-886D15.1	lincRNA
11:104444364-104444364	A	ENSG00000256422	ENST00000536529.1	Transcript	intron_variant,non_coding_transcript_variant	rs72976683	MODIFIER	RP11-886D15.1	lincRNA
11:104444364-104444364	A	ENSG00000256422	ENST00000538641.1	Transcript	intron_variant,non_coding_transcript_variant	rs72976683	MODIFIER	RP11-886D15.1	lincRNA
11:104444364-104444364	A	ENSG00000256422	ENST00000545630.1	Transcript	intron_variant,non_coding_transcript_variant	rs72976683	MODIFIER	RP11-886D15.1	lincRNA
11:104462246-104462246	G	ENSG00000256422	ENST00000536529.1	Transcript	intron_variant,non_coding_transcript_variant	rs919562663	MODIFIER	RP11-886D15.1	lincRNA
11:104462246-104462246	G	ENSG00000256422	ENST00000538641.1	Transcript	intron_variant,non_coding_transcript_variant	rs919562663	MODIFIER	RP11-886D15.1	lincRNA
11:104462246-104462246	G	ENSG00000256422	ENST00000545630.1	Transcript	intron_variant,non_coding_transcript_variant	rs919562663	MODIFIER	RP11-886D15.1	lincRNA
11:104464868-104464880	GAGC	ENSG00000256422	ENST00000536529.1	Transcript	intron_variant,non_coding_transcript_variant	rs564528694	MODIFIER	RP11-886D15.1	lincRNA
11:104464868-104464880	GAGC	ENSG00000256422	ENST00000538641.1	Transcript	intron_variant,non_coding_transcript_variant	rs564528694	MODIFIER	RP11-886D15.1	lincRNA
11:104464868-104464880	GAGC	ENSG00000256422	ENST00000545630.1	Transcript	intron_variant,non_coding_transcript_variant	rs564528694	MODIFIER	RP11-886D15.1	lincRNA
11:10879908-10879908	A	ENSG00000247271	ENST00000501079.1	Transcript	non_coding_transcript_exon_variant	rs191136926	MODIFIER	ZBED5-AS1	antisense
11:10879908-10879908	A	ENSG00000247271	ENST00000529014.1	Transcript	non_coding_transcript_exon_variant	rs191136926	MODIFIER	ZBED5-AS1	antisense
11:10881912-10881912	A	ENSG00000247271	ENST00000501079.1	Transcript	intron_variant,non_coding_transcript_variant	rs78043249	MODIFIER	ZBED5-AS1	antisense
11:10881912-10881912	A	ENSG00000247271	ENST00000529014.1	Transcript	intron_variant,non_coding_transcript_variant	rs78043249	MODIFIER	ZBED5-AS1	antisense
11:10883149-10883149	G	ENSG00000247271	ENST00000501079.1	Transcript	intron_variant,non_coding_transcript_variant	rs1980286	MODIFIER	ZBED5-AS1	antisense
11:10883149-10883149	G	ENSG00000247271	ENST00000529014.1	Transcript	intron_variant,non_coding_transcript_variant	rs1980286	MODIFIER	ZBED5-AS1	antisense
11:10887102-10887104	-	ENSG00000247271	ENST00000501079.1	Transcript	intron_variant,non_coding_transcript_variant	rs143762457	MODIFIER	ZBED5-AS1	antisense
11:10887102-10887104	-	ENSG00000247271	ENST00000529014.1	Transcript	intron_variant,non_coding_transcript_variant	rs143762457	MODIFIER	ZBED5-AS1	antisense
11:10887102-10887104	-	ENSG00000247271	ENST00000530344.1	Transcript	intron_variant,non_coding_transcript_variant	rs143762457	MODIFIER	ZBED5-AS1	antisense
11:10891054-10891054	A	ENSG00000247271	ENST00000501079.1	Transcript	intron_variant,non_coding_transcript_variant	rs72858350	MODIFIER	ZBED5-AS1	antisense
11:10891054-10891054	A	ENSG00000247271	ENST00000529014.1	Transcript	intron_variant,non_coding_transcript_variant	rs72858350	MODIFIER	ZBED5-AS1	antisense
11:10891054-10891054	A	ENSG00000247271	ENST00000530344.1	Transcript	intron_variant,non_coding_transcript_variant	rs72858350	MODIFIER	ZBED5-AS1	antisense
11:10893185-10893185	T	ENSG00000247271	ENST00000501079.1	Transcript	intron_variant,non_coding_transcript_variant	rs16908467	MODIFIER	ZBED5-AS1	antisense
11:10893185-10893185	T	ENSG00000247271	ENST00000529014.1	Transcript	intron_variant,non_coding_transcript_variant	rs16908467	MODIFIER	ZBED5-AS1	antisense
11:10893185-10893185	T	ENSG00000247271	ENST00000530344.1	Transcript	intron_variant,non_coding_transcript_variant	rs16908467	MODIFIER	ZBED5-AS1	antisense
11:10893475-10893475	A	ENSG00000247271	ENST00000501079.1	Transcript	intron_variant,non_coding_transcript_variant	rs189253871	MODIFIER	ZBED5-AS1	antisense
11:10893475-10893475	A	ENSG00000247271	ENST00000529014.1	Transcript	intron_variant,non_coding_transcript_variant	rs189253871	MODIFIER	ZBED5-AS1	antisense
11:10893475-10893475	A	ENSG00000247271	ENST00000530344.1	Transcript	intron_variant,non_coding_transcript_variant	rs189253871	MODIFIER	ZBED5-AS1	antisense
11:10895225-10895225	G	ENSG00000247271	ENST00000501079.1	Transcript	intron_variant,non_coding_transcript_variant	rs75571642	MODIFIER	ZBED5-AS1	antisense
11:10895225-10895225	G	ENSG00000247271	ENST00000529014.1	Transcript	intron_variant,non_coding_transcript_variant	rs75571642	MODIFIER	ZBED5-AS1	antisense
11:10895225-10895225	G	ENSG00000247271	ENST00000530344.1	Transcript	intron_variant,non_coding_transcript_variant	rs75571642	MODIFIER	ZBED5-AS1	antisense
11:10896470-10896470	C	ENSG00000247271	ENST00000501079.1	Transcript	intron_variant,non_coding_transcript_variant	rs7126125	MODIFIER	ZBED5-AS1	antisense
11:10896470-10896470	C	ENSG00000247271	ENST00000529014.1	Transcript	intron_variant,non_coding_transcript_variant	rs7126125	MODIFIER	ZBED5-AS1	antisense
11:10896470-10896470	C	ENSG00000247271	ENST00000530344.1	Transcript	intron_variant,non_coding_transcript_variant	rs7126125	MODIFIER	ZBED5-AS1	antisense
11:10900267-10900267	T	ENSG00000247271	ENST00000501079.1	Transcript	non_coding_transcript_exon_variant	rs72858373	MODIFIER	ZBED5-AS1	antisense
11:10900267-10900267	T	ENSG00000247271	ENST00000530344.1	Transcript	intron_variant,non_coding_transcript_variant	rs72858373	MODIFIER	ZBED5-AS1	antisense
11:10900584-10900584	A	ENSG00000247271	ENST00000501079.1	Transcript	non_coding_transcript_exon_variant	rs11042997	MODIFIER	ZBED5-AS1	antisense
11:10900584-10900584	A	ENSG00000247271	ENST00000530344.1	Transcript	intron_variant,non_coding_transcript_variant	rs11042997	MODIFIER	ZBED5-AS1	antisense
11:10903519-10903519	C	ENSG00000247271	ENST00000530344.1	Transcript	intron_variant,non_coding_transcript_variant	rs72858380	MODIFIER	ZBED5-AS1	antisense
11:10908946-10908946	T	ENSG00000247271	ENST00000530344.1	Transcript	intron_variant,non_coding_transcript_variant	rs12421271	MODIFIER	ZBED5-AS1	antisense
11:10909975-10909975	T	ENSG00000247271	ENST00000530344.1	Transcript	intron_variant,non_coding_transcript_variant	rs60392969	MODIFIER	ZBED5-AS1	antisense
11:10912524-10912524	G	ENSG00000247271	ENST00000530344.1	Transcript	intron_variant,non_coding_transcript_variant	rs145909902	MODIFIER	ZBED5-AS1	antisense
11:10912710-10912710	A	ENSG00000247271	ENST00000530344.1	Transcript	intron_variant,non_coding_transcript_variant	rs61871965	MODIFIER	ZBED5-AS1	antisense
11:10917793-10917796	GAGAG	ENSG00000247271	ENST00000530344.1	Transcript	intron_variant,non_coding_transcript_variant	rs574979920	MODIFIER	ZBED5-AS1	antisense
11:10925016-10925016	T	ENSG00000247271	ENST00000530344.1	Transcript	intron_variant,non_coding_transcript_variant	rs11043009	MODIFIER	ZBED5-AS1	antisense
11:126873226-126873226	T	ENSG00000218109	ENST00000525678.1	Transcript	non_coding_transcript_exon_variant	rs7115473	MODIFIER	KIRREL3-AS3	antisense
11:126874160-126874160	G	ENSG00000218109	ENST00000525678.1	Transcript	non_coding_transcript_exon_variant	rs7941136	MODIFIER	KIRREL3-AS3	antisense
11:126874229-126874229	C	ENSG00000218109	ENST00000525678.1	Transcript	intron_variant,non_coding_transcript_variant	rs7927972	MODIFIER	KIRREL3-AS3	antisense
11:1705883-1705883	G	ENSG00000205865	ENST00000382166.2	Transcript	intron_variant,non_coding_transcript_variant	rs370695514	MODIFIER	FAM99B	antisense
11:1706232-1706232	G	ENSG00000205865	ENST00000382166.2	Transcript	intron_variant,non_coding_transcript_variant	rs1715358	MODIFIER	FAM99B	antisense
11:1706293-1706293	T	ENSG00000205865	ENST00000382166.2	Transcript	intron_variant,non_coding_transcript_variant	rs368913149	MODIFIER	FAM99B	antisense
11:2163932-2163932	T	ENSG00000099869	ENST00000381361.3	Transcript	intron_variant,non_coding_transcript_variant	rs7111447	MODIFIER	IGF2-AS	antisense
11:2163932-2163932	T	ENSG00000099869	ENST00000381363.4	Transcript	intron_variant,non_coding_transcript_variant	rs7111447	MODIFIER	IGF2-AS	antisense
11:2163932-2163932	T	ENSG00000099869	ENST00000445504.2	Transcript	intron_variant,non_coding_transcript_variant	rs7111447	MODIFIER	IGF2-AS	antisense
11:2164799-2164799	C	ENSG00000099869	ENST00000381361.3	Transcript	intron_variant,non_coding_transcript_variant	rs4366464	MODIFIER	IGF2-AS	antisense
11:2164799-2164799	C	ENSG00000099869	ENST00000381363.4	Transcript	intron_variant,non_coding_transcript_variant	rs4366464	MODIFIER	IGF2-AS	antisense
11:2164799-2164799	C	ENSG00000099869	ENST00000445504.2	Transcript	intron_variant,non_coding_transcript_variant	rs4366464	MODIFIER	IGF2-AS	antisense
11:2164990-2164990	A	ENSG00000099869	ENST00000381361.3	Transcript	intron_variant,non_coding_transcript_variant	rs1124699	MODIFIER	IGF2-AS	antisense
11:2164990-2164990	A	ENSG00000099869	ENST00000381363.4	Transcript	intron_variant,non_coding_transcript_variant	rs1124699	MODIFIER	IGF2-AS	antisense
11:2164990-2164990	A	ENSG00000099869	ENST00000445504.2	Transcript	intron_variant,non_coding_transcript_variant	rs1124699	MODIFIER	IGF2-AS	antisense
11:2167598-2167598	A	ENSG00000099869	ENST00000381361.3	Transcript	non_coding_transcript_exon_variant	rs545158239,COSV56097564	MODIFIER	IGF2-AS	antisense
11:2167598-2167598	A	ENSG00000099869	ENST00000381363.4	Transcript	non_coding_transcript_exon_variant	rs545158239,COSV56097564	MODIFIER	IGF2-AS	antisense
11:2167598-2167598	A	ENSG00000099869	ENST00000445504.2	Transcript	non_coding_transcript_exon_variant	rs545158239,COSV56097564	MODIFIER	IGF2-AS	antisense
11:27649096-27649107	TTTGTTT	ENSG00000254934	ENST00000527083.1	Transcript	intron_variant,non_coding_transcript_variant	rs1319497864	MODIFIER	LINC00678	lincRNA
11:27649096-27649107	TTTGTTT	ENSG00000254934	ENST00000534757.1	Transcript	intron_variant,non_coding_transcript_variant	rs1319497864	MODIFIER	LINC00678	lincRNA
11:27649100-27649108	TTT	ENSG00000254934	ENST00000527083.1	Transcript	intron_variant,non_coding_transcript_variant	rs753096506	MODIFIER	LINC00678	lincRNA
11:27649100-27649108	TTT	ENSG00000254934	ENST00000534757.1	Transcript	intron_variant,non_coding_transcript_variant	rs753096506	MODIFIER	LINC00678	lincRNA
11:33183940-33183953	ACACACACACA	ENSG00000247151	ENST00000500025.2	Transcript	intron_variant,non_coding_transcript_variant	rs201350790	MODIFIER	CSTF3-AS1	antisense
11:33183940-33183953	ACACACACACA	ENSG00000247151	ENST00000531870.1	Transcript	intron_variant,non_coding_transcript_variant	rs201350790	MODIFIER	CSTF3-AS1	antisense
11:33200425-33200425	G	ENSG00000247151	ENST00000500025.2	Transcript	intron_variant,non_coding_transcript_variant	rs1294367977	MODIFIER	CSTF3-AS1	antisense
11:33200425-33200425	G	ENSG00000247151	ENST00000531870.1	Transcript	intron_variant,non_coding_transcript_variant	rs1294367977	MODIFIER	CSTF3-AS1	antisense
11:8033135-8033135	A	ENSG00000255420	ENST00000534076.1	Transcript	non_coding_transcript_exon_variant	rs117278095	MODIFIER	RP11-236J17.3	antisense
12:111375044-111375044	A	ENSG00000185847	ENST00000331096.2	Transcript	non_coding_transcript_exon_variant	rs116796218	MODIFIER	RP1-46F2.2	lincRNA
12:111375044-111375044	A	ENSG00000185847	ENST00000547607.1	Transcript	intron_variant,non_coding_transcript_variant	rs116796218	MODIFIER	RP1-46F2.2	lincRNA
12:111375044-111375044	A	ENSG00000185847	ENST00000548368.1	Transcript	intron_variant,non_coding_transcript_variant	rs116796218	MODIFIER	RP1-46F2.2	lincRNA
12:111375044-111375044	A	ENSG00000185847	ENST00000553177.1	Transcript	intron_variant,non_coding_transcript_variant	rs116796218	MODIFIER	RP1-46F2.2	lincRNA
12:111375727-111375727	A	ENSG00000185847	ENST00000547607.1	Transcript	intron_variant,non_coding_transcript_variant	rs7299070	MODIFIER	RP1-46F2.2	lincRNA
12:111375727-111375727	A	ENSG00000185847	ENST00000548368.1	Transcript	intron_variant,non_coding_transcript_variant	rs7299070	MODIFIER	RP1-46F2.2	lincRNA
12:111375727-111375727	A	ENSG00000185847	ENST00000553177.1	Transcript	intron_variant,non_coding_transcript_variant	rs7299070	MODIFIER	RP1-46F2.2	lincRNA
12:111377008-111377008	A	ENSG00000185847	ENST00000547607.1	Transcript	intron_variant,non_coding_transcript_variant	rs79809236	MODIFIER	RP1-46F2.2	lincRNA
12:111377008-111377008	A	ENSG00000185847	ENST00000548368.1	Transcript	intron_variant,non_coding_transcript_variant	rs79809236	MODIFIER	RP1-46F2.2	lincRNA
12:111377008-111377008	A	ENSG00000185847	ENST00000553177.1	Transcript	intron_variant,non_coding_transcript_variant	rs79809236	MODIFIER	RP1-46F2.2	lincRNA
12:111384516-111384516	A	ENSG00000185847	ENST00000547607.1	Transcript	intron_variant,non_coding_transcript_variant	rs77516645	MODIFIER	RP1-46F2.2	lincRNA
12:111384516-111384516	A	ENSG00000185847	ENST00000553177.1	Transcript	intron_variant,non_coding_transcript_variant	rs77516645	MODIFIER	RP1-46F2.2	lincRNA
12:111385133-111385133	C	ENSG00000185847	ENST00000547607.1	Transcript	intron_variant,non_coding_transcript_variant	rs79261072	MODIFIER	RP1-46F2.2	lincRNA
12:111385133-111385133	C	ENSG00000185847	ENST00000553177.1	Transcript	intron_variant,non_coding_transcript_variant	rs79261072	MODIFIER	RP1-46F2.2	lincRNA
12:111385245-111385245	A	ENSG00000185847	ENST00000547607.1	Transcript	intron_variant,non_coding_transcript_variant	rs141339437	MODIFIER	RP1-46F2.2	lincRNA
12:111385245-111385245	A	ENSG00000185847	ENST00000553177.1	Transcript	intron_variant,non_coding_transcript_variant	rs141339437	MODIFIER	RP1-46F2.2	lincRNA
12:111385636-111385636	A	ENSG00000185847	ENST00000547607.1	Transcript	intron_variant,non_coding_transcript_variant	rs73195866	MODIFIER	RP1-46F2.2	lincRNA
12:111385636-111385636	A	ENSG00000185847	ENST00000553177.1	Transcript	intron_variant,non_coding_transcript_variant	rs73195866	MODIFIER	RP1-46F2.2	lincRNA
12:111390769-111390769	C	ENSG00000185847	ENST00000547607.1	Transcript	intron_variant,non_coding_transcript_variant	rs73406336	MODIFIER	RP1-46F2.2	lincRNA
12:111390769-111390769	C	ENSG00000185847	ENST00000553177.1	Transcript	intron_variant,non_coding_transcript_variant	rs73406336	MODIFIER	RP1-46F2.2	lincRNA
12:111390784-111390784	C	ENSG00000185847	ENST00000547607.1	Transcript	intron_variant,non_coding_transcript_variant	rs78502339	MODIFIER	RP1-46F2.2	lincRNA
12:111390784-111390784	C	ENSG00000185847	ENST00000553177.1	Transcript	intron_variant,non_coding_transcript_variant	rs78502339	MODIFIER	RP1-46F2.2	lincRNA
12:111392497-111392497	G	ENSG00000185847	ENST00000547607.1	Transcript	intron_variant,non_coding_transcript_variant	rs73406343	MODIFIER	RP1-46F2.2	lincRNA
12:111392497-111392497	G	ENSG00000185847	ENST00000553177.1	Transcript	intron_variant,non_coding_transcript_variant	rs73406343	MODIFIER	RP1-46F2.2	lincRNA
12:111392968-111392968	C	ENSG00000185847	ENST00000547607.1	Transcript	intron_variant,non_coding_transcript_variant	rs73406345	MODIFIER	RP1-46F2.2	lincRNA
12:111392968-111392968	C	ENSG00000185847	ENST00000553177.1	Transcript	intron_variant,non_coding_transcript_variant	rs73406345	MODIFIER	RP1-46F2.2	lincRNA
12:119212595-119212635	AGAGAGAGAGAGAGGGAGAGAGAGAAAGAGAGAGAGAG	ENSG00000255618	ENST00000545276.1	Transcript	intron_variant,non_coding_transcript_variant	rs149729061	MODIFIER	RP11-357K6.1	lincRNA
12:126927751-126927751	A	ENSG00000214043	ENST00000397346.3	Transcript	intron_variant,non_coding_transcript_variant	rs116857538	MODIFIER	RP5-944M2.3	lincRNA
12:126927751-126927751	A	ENSG00000214043	ENST00000539969.1	Transcript	intron_variant,non_coding_transcript_variant	rs116857538	MODIFIER	RP5-944M2.3	lincRNA
12:126927751-126927751	A	ENSG00000214043	ENST00000540774.1	Transcript	intron_variant,non_coding_transcript_variant	rs116857538	MODIFIER	RP5-944M2.3	lincRNA
12:126927751-126927751	A	ENSG00000214043	ENST00000544759.1	Transcript	intron_variant,non_coding_transcript_variant	rs116857538	MODIFIER	RP5-944M2.3	lincRNA
12:126927751-126927751	A	ENSG00000214043	ENST00000545767.1	Transcript	intron_variant,non_coding_transcript_variant	rs116857538	MODIFIER	RP5-944M2.3	lincRNA
12:126933024-126933024	A	ENSG00000214043	ENST00000397346.3	Transcript	intron_variant,non_coding_transcript_variant	rs873019	MODIFIER	RP5-944M2.3	lincRNA
12:126933024-126933024	A	ENSG00000214043	ENST00000539969.1	Transcript	intron_variant,non_coding_transcript_variant	rs873019	MODIFIER	RP5-944M2.3	lincRNA
12:126933024-126933024	A	ENSG00000214043	ENST00000540774.1	Transcript	intron_variant,non_coding_transcript_variant	rs873019	MODIFIER	RP5-944M2.3	lincRNA
12:126933024-126933024	A	ENSG00000214043	ENST00000544759.1	Transcript	intron_variant,non_coding_transcript_variant	rs873019	MODIFIER	RP5-944M2.3	lincRNA
12:126933024-126933024	A	ENSG00000214043	ENST00000545767.1	Transcript	intron_variant,non_coding_transcript_variant	rs873019	MODIFIER	RP5-944M2.3	lincRNA
12:126943479-126943479	C	ENSG00000214043	ENST00000397346.3	Transcript	intron_variant,non_coding_transcript_variant	rs142111481	MODIFIER	RP5-944M2.3	lincRNA
12:126943479-126943479	C	ENSG00000214043	ENST00000539969.1	Transcript	non_coding_transcript_exon_variant	rs142111481	MODIFIER	RP5-944M2.3	lincRNA
12:126943479-126943479	C	ENSG00000214043	ENST00000540774.1	Transcript	intron_variant,non_coding_transcript_variant	rs142111481	MODIFIER	RP5-944M2.3	lincRNA
12:126943479-126943479	C	ENSG00000214043	ENST00000545767.1	Transcript	intron_variant,non_coding_transcript_variant	rs142111481	MODIFIER	RP5-944M2.3	lincRNA
12:126950000-126950000	A	ENSG00000214043	ENST00000397346.3	Transcript	intron_variant,non_coding_transcript_variant	rs74932079	MODIFIER	RP5-944M2.3	lincRNA
12:126950000-126950000	A	ENSG00000214043	ENST00000539969.1	Transcript	intron_variant,non_coding_transcript_variant	rs74932079	MODIFIER	RP5-944M2.3	lincRNA
12:126950000-126950000	A	ENSG00000214043	ENST00000540774.1	Transcript	intron_variant,non_coding_transcript_variant	rs74932079	MODIFIER	RP5-944M2.3	lincRNA
12:126950000-126950000	A	ENSG00000214043	ENST00000545767.1	Transcript	intron_variant,non_coding_transcript_variant	rs74932079	MODIFIER	RP5-944M2.3	lincRNA
12:126950164-126950164	G	ENSG00000214043	ENST00000397346.3	Transcript	intron_variant,non_coding_transcript_variant	rs11058670	MODIFIER	RP5-944M2.3	lincRNA
12:126950164-126950164	G	ENSG00000214043	ENST00000539969.1	Transcript	intron_variant,non_coding_transcript_variant	rs11058670	MODIFIER	RP5-944M2.3	lincRNA
12:126950164-126950164	G	ENSG00000214043	ENST00000540774.1	Transcript	intron_variant,non_coding_transcript_variant	rs11058670	MODIFIER	RP5-944M2.3	lincRNA
12:126950164-126950164	G	ENSG00000214043	ENST00000545767.1	Transcript	intron_variant,non_coding_transcript_variant	rs11058670	MODIFIER	RP5-944M2.3	lincRNA
12:126953687-126953687	A	ENSG00000214043	ENST00000397346.3	Transcript	intron_variant,non_coding_transcript_variant	rs11058673	MODIFIER	RP5-944M2.3	lincRNA
12:126953687-126953687	A	ENSG00000214043	ENST00000539969.1	Transcript	intron_variant,non_coding_transcript_variant	rs11058673	MODIFIER	RP5-944M2.3	lincRNA
12:126953687-126953687	A	ENSG00000214043	ENST00000540774.1	Transcript	intron_variant,non_coding_transcript_variant	rs11058673	MODIFIER	RP5-944M2.3	lincRNA
12:126953687-126953687	A	ENSG00000214043	ENST00000545767.1	Transcript	intron_variant,non_coding_transcript_variant	rs11058673	MODIFIER	RP5-944M2.3	lincRNA
12:126954229-126954229	A	ENSG00000214043	ENST00000397346.3	Transcript	intron_variant,non_coding_transcript_variant	rs12309343	MODIFIER	RP5-944M2.3	lincRNA
12:126954229-126954229	A	ENSG00000214043	ENST00000539969.1	Transcript	intron_variant,non_coding_transcript_variant	rs12309343	MODIFIER	RP5-944M2.3	lincRNA
12:126954229-126954229	A	ENSG00000214043	ENST00000540774.1	Transcript	intron_variant,non_coding_transcript_variant	rs12309343	MODIFIER	RP5-944M2.3	lincRNA
12:126954229-126954229	A	ENSG00000214043	ENST00000545767.1	Transcript	intron_variant,non_coding_transcript_variant	rs12309343	MODIFIER	RP5-944M2.3	lincRNA
12:126954477-126954477	T	ENSG00000214043	ENST00000397346.3	Transcript	intron_variant,non_coding_transcript_variant	rs12296549	MODIFIER	RP5-944M2.3	lincRNA
12:126955501-126955501	A	ENSG00000214043	ENST00000397346.3	Transcript	intron_variant,non_coding_transcript_variant	rs12311431	MODIFIER	RP5-944M2.3	lincRNA
12:126956126-126956126	A	ENSG00000214043	ENST00000397346.3	Transcript	intron_variant,non_coding_transcript_variant	rs7308273	MODIFIER	RP5-944M2.3	lincRNA
12:127761182-127761182	T	ENSG00000256292	ENST00000536330.1	Transcript	intron_variant,non_coding_transcript_variant	rs906732	MODIFIER	RP11-955H22.1	lincRNA
12:127761395-127761395	A	ENSG00000256292	ENST00000536330.1	Transcript	intron_variant,non_coding_transcript_variant	rs11059054	MODIFIER	RP11-955H22.1	lincRNA
12:127761495-127761495	T	ENSG00000256292	ENST00000536330.1	Transcript	intron_variant,non_coding_transcript_variant	rs11059055	MODIFIER	RP11-955H22.1	lincRNA
12:127761921-127761927	AAAAAAA	ENSG00000256292	ENST00000536330.1	Transcript	intron_variant,non_coding_transcript_variant	rs36078412	MODIFIER	RP11-955H22.1	lincRNA
12:129596506-129596506	G	ENSG00000249196	ENST00000510001.2	Transcript	intron_variant,non_coding_transcript_variant	rs34009741	MODIFIER	RP11-669N7.2	antisense
12:129596506-129596506	G	ENSG00000249196	ENST00000537367.1	Transcript	intron_variant,non_coding_transcript_variant	rs34009741	MODIFIER	RP11-669N7.2	antisense
12:129596506-129596506	G	ENSG00000249196	ENST00000541320.1	Transcript	intron_variant,non_coding_transcript_variant	rs34009741	MODIFIER	RP11-669N7.2	antisense
12:129596506-129596506	G	ENSG00000249196	ENST00000542535.1	Transcript	intron_variant,non_coding_transcript_variant	rs34009741	MODIFIER	RP11-669N7.2	antisense
12:129596506-129596506	G	ENSG00000249196	ENST00000508925.2	Transcript	intron_variant,non_coding_transcript_variant	rs34009741	MODIFIER	RP11-669N7.2	retained_intron
12:129596506-129596506	G	ENSG00000249196	ENST00000512133.2	Transcript	intron_variant,non_coding_transcript_variant	rs34009741	MODIFIER	RP11-669N7.2	retained_intron
12:129596506-129596506	G	ENSG00000249196	ENST00000540739.1	Transcript	intron_variant,non_coding_transcript_variant	rs34009741	MODIFIER	RP11-669N7.2	retained_intron
12:2044557-2044559	T	ENSG00000235049	ENST00000418006.1	Transcript	intron_variant,non_coding_transcript_variant	rs5795986	MODIFIER	LINC00940	lincRNA
12:2045618-2045618	G	ENSG00000235049	ENST00000418006.1	Transcript	splice_donor_variant,non_coding_transcript_variant	rs1373969018	HIGH	LINC00940	lincRNA
12:2380926-2380926	A	ENSG00000256721	ENST00000542680.1	Transcript	intron_variant,non_coding_transcript_variant	rs990149719	MODIFIER	CACNA1C-IT3	sense_intronic
12:2380967-2380967	T	ENSG00000256721	ENST00000542680.1	Transcript	intron_variant,non_coding_transcript_variant	rs149536445	MODIFIER	CACNA1C-IT3	sense_intronic
12:2381910-2381910	A	ENSG00000256721	ENST00000542680.1	Transcript	intron_variant,non_coding_transcript_variant	rs12298346	MODIFIER	CACNA1C-IT3	sense_intronic
12:2391562-2391562	T	ENSG00000256721	ENST00000542680.1	Transcript	intron_variant,non_coding_transcript_variant	rs79832477	MODIFIER	CACNA1C-IT3	sense_intronic
12:40550073-40550073	A	ENSG00000223914	ENST00000457989.1	Transcript	non_coding_transcript_exon_variant	rs11564215	MODIFIER	AC079630.2	lincRNA
12:40554132-40554132	G	ENSG00000223914	ENST00000457989.1	Transcript	intron_variant,non_coding_transcript_variant	rs189361065	MODIFIER	AC079630.2	lincRNA
12:40558785-40558785	G	ENSG00000223914	ENST00000457989.1	Transcript	intron_variant,non_coding_transcript_variant	rs11175409	MODIFIER	AC079630.2	lincRNA
12:40560034-40560045	-	ENSG00000223914	ENST00000457989.1	Transcript	intron_variant,non_coding_transcript_variant	-	MODIFIER	AC079630.2	lincRNA
12:43017024-43017037	CTTT	ENSG00000257510	ENST00000550337.1	Transcript	intron_variant,non_coding_transcript_variant	rs111860580	MODIFIER	RP11-609L23.1	lincRNA
12:43022721-43022721	A	ENSG00000257510	ENST00000550337.1	Transcript	intron_variant,non_coding_transcript_variant	rs34750142	MODIFIER	RP11-609L23.1	lincRNA
12:43023090-43023090	C	ENSG00000257510	ENST00000550337.1	Transcript	intron_variant,non_coding_transcript_variant	rs79004486	MODIFIER	RP11-609L23.1	lincRNA
12:43027453-43027453	G	ENSG00000257510	ENST00000550337.1	Transcript	intron_variant,non_coding_transcript_variant	rs12815982	MODIFIER	RP11-609L23.1	lincRNA
12:43028174-43028174	A	ENSG00000257510	ENST00000550337.1	Transcript	non_coding_transcript_exon_variant	rs79632173	MODIFIER	RP11-609L23.1	lincRNA
12:43028936-43028951	AAAA	ENSG00000257510	ENST00000550337.1	Transcript	intron_variant,non_coding_transcript_variant	-	MODIFIER	RP11-609L23.1	lincRNA
12:43030263-43030263	T	ENSG00000257510	ENST00000550337.1	Transcript	intron_variant,non_coding_transcript_variant	rs117475323	MODIFIER	RP11-609L23.1	lincRNA
12:43031730-43031730	C	ENSG00000257510	ENST00000550337.1	Transcript	intron_variant,non_coding_transcript_variant	rs10748333	MODIFIER	RP11-609L23.1	lincRNA
12:43031988-43031988	G	ENSG00000257510	ENST00000550337.1	Transcript	intron_variant,non_coding_transcript_variant	rs7962244	MODIFIER	RP11-609L23.1	lincRNA
12:43032602-43032602	C	ENSG00000257510	ENST00000550337.1	Transcript	intron_variant,non_coding_transcript_variant	rs4768022	MODIFIER	RP11-609L23.1	lincRNA
12:43032950-43032950	G	ENSG00000257510	ENST00000550337.1	Transcript	intron_variant,non_coding_transcript_variant	rs12830849	MODIFIER	RP11-609L23.1	lincRNA
12:43034369-43034369	T	ENSG00000257510	ENST00000550337.1	Transcript	intron_variant,non_coding_transcript_variant	rs11834039	MODIFIER	RP11-609L23.1	lincRNA
12:43034673-43034673	G	ENSG00000257510	ENST00000550337.1	Transcript	intron_variant,non_coding_transcript_variant	rs11610812	MODIFIER	RP11-609L23.1	lincRNA
12:43039497-43039497	C	ENSG00000257510	ENST00000550337.1	Transcript	intron_variant,non_coding_transcript_variant	rs11181609	MODIFIER	RP11-609L23.1	lincRNA
12:43040108-43040108	T	ENSG00000257510	ENST00000550337.1	Transcript	non_coding_transcript_exon_variant	rs79699332	MODIFIER	RP11-609L23.1	lincRNA
12:47600848-47600848	CT	ENSG00000247774	ENST00000547600.1	Transcript	intron_variant,non_coding_transcript_variant	rs146890675	MODIFIER	PCED1B-AS1	lincRNA
12:47600848-47600848	CT	ENSG00000247774	ENST00000547626.1	Transcript	intron_variant,non_coding_transcript_variant	rs146890675	MODIFIER	PCED1B-AS1	lincRNA
12:47600848-47600848	CT	ENSG00000247774	ENST00000547851.1	Transcript	intron_variant,non_coding_transcript_variant	rs146890675	MODIFIER	PCED1B-AS1	lincRNA
12:47600848-47600848	CT	ENSG00000247774	ENST00000548222.1	Transcript	intron_variant,non_coding_transcript_variant	rs146890675	MODIFIER	PCED1B-AS1	lincRNA
12:47600848-47600848	CT	ENSG00000247774	ENST00000550426.1	Transcript	intron_variant,non_coding_transcript_variant	rs146890675	MODIFIER	PCED1B-AS1	lincRNA
12:47600848-47600848	CT	ENSG00000247774	ENST00000551432.1	Transcript	intron_variant,non_coding_transcript_variant	rs146890675	MODIFIER	PCED1B-AS1	lincRNA
12:47600848-47600848	CT	ENSG00000247774	ENST00000551898.1	Transcript	intron_variant,non_coding_transcript_variant	rs146890675	MODIFIER	PCED1B-AS1	lincRNA
12:47600848-47600848	CT	ENSG00000247774	ENST00000552269.1	Transcript	intron_variant,non_coding_transcript_variant	rs146890675	MODIFIER	PCED1B-AS1	lincRNA
12:47600848-47600848	CT	ENSG00000247774	ENST00000552975.1	Transcript	intron_variant,non_coding_transcript_variant	rs146890675	MODIFIER	PCED1B-AS1	lincRNA
12:47600848-47600848	CT	ENSG00000247774	ENST00000552990.1	Transcript	intron_variant,non_coding_transcript_variant	rs146890675	MODIFIER	PCED1B-AS1	lincRNA
12:47607929-47607929	A	ENSG00000247774	ENST00000547600.1	Transcript	intron_variant,non_coding_transcript_variant	rs832725	MODIFIER	PCED1B-AS1	lincRNA
12:47607929-47607929	A	ENSG00000247774	ENST00000547851.1	Transcript	intron_variant,non_coding_transcript_variant	rs832725	MODIFIER	PCED1B-AS1	lincRNA
12:47607929-47607929	A	ENSG00000247774	ENST00000548222.1	Transcript	intron_variant,non_coding_transcript_variant	rs832725	MODIFIER	PCED1B-AS1	lincRNA
12:47607929-47607929	A	ENSG00000247774	ENST00000550426.1	Transcript	intron_variant,non_coding_transcript_variant	rs832725	MODIFIER	PCED1B-AS1	lincRNA
12:47607929-47607929	A	ENSG00000247774	ENST00000551898.1	Transcript	intron_variant,non_coding_transcript_variant	rs832725	MODIFIER	PCED1B-AS1	lincRNA
12:47607929-47607929	A	ENSG00000247774	ENST00000552269.1	Transcript	intron_variant,non_coding_transcript_variant	rs832725	MODIFIER	PCED1B-AS1	lincRNA
12:47607929-47607929	A	ENSG00000247774	ENST00000552975.1	Transcript	intron_variant,non_coding_transcript_variant	rs832725	MODIFIER	PCED1B-AS1	lincRNA
12:47607929-47607929	A	ENSG00000247774	ENST00000552990.1	Transcript	intron_variant,non_coding_transcript_variant	rs832725	MODIFIER	PCED1B-AS1	lincRNA
12:47607929-47607929	A	ENSG00000247774	ENST00000500365.2	Transcript	intron_variant,non_coding_transcript_variant	rs832725	MODIFIER	PCED1B-AS1	retained_intron
12:47608167-47608167	C	ENSG00000247774	ENST00000547600.1	Transcript	intron_variant,non_coding_transcript_variant	rs12825118	MODIFIER	PCED1B-AS1	lincRNA
12:47608167-47608167	C	ENSG00000247774	ENST00000547851.1	Transcript	intron_variant,non_coding_transcript_variant	rs12825118	MODIFIER	PCED1B-AS1	lincRNA
12:47608167-47608167	C	ENSG00000247774	ENST00000548222.1	Transcript	intron_variant,non_coding_transcript_variant	rs12825118	MODIFIER	PCED1B-AS1	lincRNA
12:47608167-47608167	C	ENSG00000247774	ENST00000550426.1	Transcript	intron_variant,non_coding_transcript_variant	rs12825118	MODIFIER	PCED1B-AS1	lincRNA
12:47608167-47608167	C	ENSG00000247774	ENST00000551898.1	Transcript	intron_variant,non_coding_transcript_variant	rs12825118	MODIFIER	PCED1B-AS1	lincRNA
12:47608167-47608167	C	ENSG00000247774	ENST00000552269.1	Transcript	intron_variant,non_coding_transcript_variant	rs12825118	MODIFIER	PCED1B-AS1	lincRNA
12:47608167-47608167	C	ENSG00000247774	ENST00000552975.1	Transcript	intron_variant,non_coding_transcript_variant	rs12825118	MODIFIER	PCED1B-AS1	lincRNA
12:47608167-47608167	C	ENSG00000247774	ENST00000552990.1	Transcript	intron_variant,non_coding_transcript_variant	rs12825118	MODIFIER	PCED1B-AS1	lincRNA
12:47608167-47608167	C	ENSG00000247774	ENST00000500365.2	Transcript	intron_variant,non_coding_transcript_variant	rs12825118	MODIFIER	PCED1B-AS1	retained_intron
12:47608318-47608318	T	ENSG00000247774	ENST00000547600.1	Transcript	intron_variant,non_coding_transcript_variant	rs12819627	MODIFIER	PCED1B-AS1	lincRNA
12:47608318-47608318	T	ENSG00000247774	ENST00000547851.1	Transcript	intron_variant,non_coding_transcript_variant	rs12819627	MODIFIER	PCED1B-AS1	lincRNA
12:47608318-47608318	T	ENSG00000247774	ENST00000548222.1	Transcript	intron_variant,non_coding_transcript_variant	rs12819627	MODIFIER	PCED1B-AS1	lincRNA
12:47608318-47608318	T	ENSG00000247774	ENST00000550426.1	Transcript	intron_variant,non_coding_transcript_variant	rs12819627	MODIFIER	PCED1B-AS1	lincRNA
12:47608318-47608318	T	ENSG00000247774	ENST00000551898.1	Transcript	intron_variant,non_coding_transcript_variant	rs12819627	MODIFIER	PCED1B-AS1	lincRNA
12:47608318-47608318	T	ENSG00000247774	ENST00000552269.1	Transcript	intron_variant,non_coding_transcript_variant	rs12819627	MODIFIER	PCED1B-AS1	lincRNA
12:47608318-47608318	T	ENSG00000247774	ENST00000552975.1	Transcript	intron_variant,non_coding_transcript_variant	rs12819627	MODIFIER	PCED1B-AS1	lincRNA
12:47608318-47608318	T	ENSG00000247774	ENST00000552990.1	Transcript	intron_variant,non_coding_transcript_variant	rs12819627	MODIFIER	PCED1B-AS1	lincRNA
12:47608318-47608318	T	ENSG00000247774	ENST00000500365.2	Transcript	intron_variant,non_coding_transcript_variant	rs12819627	MODIFIER	PCED1B-AS1	retained_intron
12:53008225-53008225	T	ENSG00000257495	ENST00000552364.1	Transcript	non_coding_transcript_exon_variant	rs560166495	MODIFIER	RP11-641A6.2	antisense
12:67920163-67920163	G	ENSG00000203585	ENST00000400306.2	Transcript	intron_variant,non_coding_transcript_variant	rs139540510	MODIFIER	RP11-542B15.1	lincRNA
12:67920163-67920163	G	ENSG00000203585	ENST00000538573.1	Transcript	intron_variant,non_coding_transcript_variant	rs139540510	MODIFIER	RP11-542B15.1	lincRNA
12:67929116-67929116	T	ENSG00000203585	ENST00000400306.2	Transcript	intron_variant,non_coding_transcript_variant	rs78670760	MODIFIER	RP11-542B15.1	lincRNA
12:67929116-67929116	T	ENSG00000203585	ENST00000538573.1	Transcript	intron_variant,non_coding_transcript_variant	rs78670760	MODIFIER	RP11-542B15.1	lincRNA
12:67930002-67930002	A	ENSG00000203585	ENST00000400306.2	Transcript	intron_variant,non_coding_transcript_variant	rs77862967	MODIFIER	RP11-542B15.1	lincRNA
12:67930002-67930002	A	ENSG00000203585	ENST00000538573.1	Transcript	intron_variant,non_coding_transcript_variant	rs77862967	MODIFIER	RP11-542B15.1	lincRNA
12:67951420-67951420	C	ENSG00000203585	ENST00000400306.2	Transcript	intron_variant,non_coding_transcript_variant	rs33967208	MODIFIER	RP11-542B15.1	lincRNA
12:67953344-67953344	T	ENSG00000203585	ENST00000400306.2	Transcript	intron_variant,non_coding_transcript_variant	rs9668095	MODIFIER	RP11-542B15.1	lincRNA
12:67956358-67956358	G	ENSG00000203585	ENST00000400306.2	Transcript	intron_variant,non_coding_transcript_variant	rs77860029	MODIFIER	RP11-542B15.1	lincRNA
12:92385911-92385911	C	ENSG00000257242	ENST00000551843.1	Transcript	intron_variant,non_coding_transcript_variant	rs28636393	MODIFIER	C12orf79	processed_transcript
12:92385911-92385911	C	ENSG00000257242	ENST00000552106.1	Transcript	intron_variant,non_coding_transcript_variant	rs28636393	MODIFIER	C12orf79	processed_transcript
12:92385911-92385911	C	ENSG00000257242	ENST00000553207.1	Transcript	intron_variant,non_coding_transcript_variant	rs28636393	MODIFIER	C12orf79	processed_transcript
12:92385911-92385911	C	ENSG00000257242	ENST00000551764.1	Transcript	intron_variant,non_coding_transcript_variant	rs28636393	MODIFIER	C12orf79	retained_intron
12:92385931-92385931	T	ENSG00000257242	ENST00000551843.1	Transcript	intron_variant,non_coding_transcript_variant	rs28482225	MODIFIER	C12orf79	processed_transcript
12:92385931-92385931	T	ENSG00000257242	ENST00000552106.1	Transcript	intron_variant,non_coding_transcript_variant	rs28482225	MODIFIER	C12orf79	processed_transcript
12:92385931-92385931	T	ENSG00000257242	ENST00000553207.1	Transcript	intron_variant,non_coding_transcript_variant	rs28482225	MODIFIER	C12orf79	processed_transcript
12:92385931-92385931	T	ENSG00000257242	ENST00000551764.1	Transcript	intron_variant,non_coding_transcript_variant	rs28482225	MODIFIER	C12orf79	retained_intron
12:92387267-92387267	G	ENSG00000257242	ENST00000551843.1	Transcript	non_coding_transcript_exon_variant	rs10047661	MODIFIER	C12orf79	processed_transcript
12:92387267-92387267	G	ENSG00000257242	ENST00000552106.1	Transcript	non_coding_transcript_exon_variant	rs10047661	MODIFIER	C12orf79	processed_transcript
12:92387267-92387267	G	ENSG00000257242	ENST00000553207.1	Transcript	non_coding_transcript_exon_variant	rs10047661	MODIFIER	C12orf79	processed_transcript
12:92387267-92387267	G	ENSG00000257242	ENST00000551306.1	Transcript	non_coding_transcript_exon_variant	rs10047661	MODIFIER	C12orf79	retained_intron
12:92387267-92387267	G	ENSG00000257242	ENST00000551764.1	Transcript	non_coding_transcript_exon_variant	rs10047661	MODIFIER	C12orf79	retained_intron
12:92387901-92387901	G	ENSG00000257242	ENST00000551843.1	Transcript	intron_variant,non_coding_transcript_variant	rs4842815	MODIFIER	C12orf79	processed_transcript
12:92387901-92387901	G	ENSG00000257242	ENST00000552106.1	Transcript	intron_variant,non_coding_transcript_variant	rs4842815	MODIFIER	C12orf79	processed_transcript
12:92387901-92387901	G	ENSG00000257242	ENST00000553207.1	Transcript	intron_variant,non_coding_transcript_variant	rs4842815	MODIFIER	C12orf79	processed_transcript
12:92387901-92387901	G	ENSG00000257242	ENST00000551306.1	Transcript	intron_variant,non_coding_transcript_variant	rs4842815	MODIFIER	C12orf79	retained_intron
12:92390010-92390010	C	ENSG00000257242	ENST00000551843.1	Transcript	intron_variant,non_coding_transcript_variant	rs11106386	MODIFIER	C12orf79	processed_transcript
12:92390010-92390010	C	ENSG00000257242	ENST00000552106.1	Transcript	intron_variant,non_coding_transcript_variant	rs11106386	MODIFIER	C12orf79	processed_transcript
12:92390010-92390010	C	ENSG00000257242	ENST00000553207.1	Transcript	intron_variant,non_coding_transcript_variant	rs11106386	MODIFIER	C12orf79	processed_transcript
12:92390010-92390010	C	ENSG00000257242	ENST00000551306.1	Transcript	intron_variant,non_coding_transcript_variant	rs11106386	MODIFIER	C12orf79	retained_intron
12:92392571-92392571	T	ENSG00000257242	ENST00000551843.1	Transcript	intron_variant,non_coding_transcript_variant	rs4516005	MODIFIER	C12orf79	processed_transcript
12:92392571-92392571	T	ENSG00000257242	ENST00000552106.1	Transcript	intron_variant,non_coding_transcript_variant	rs4516005	MODIFIER	C12orf79	processed_transcript
12:92392571-92392571	T	ENSG00000257242	ENST00000553207.1	Transcript	intron_variant,non_coding_transcript_variant	rs4516005	MODIFIER	C12orf79	processed_transcript
12:92392571-92392571	T	ENSG00000257242	ENST00000551306.1	Transcript	intron_variant,non_coding_transcript_variant	rs4516005	MODIFIER	C12orf79	retained_intron
12:92392736-92392736	G	ENSG00000257242	ENST00000551843.1	Transcript	intron_variant,non_coding_transcript_variant	rs184128778	MODIFIER	C12orf79	processed_transcript
12:92392736-92392736	G	ENSG00000257242	ENST00000552106.1	Transcript	intron_variant,non_coding_transcript_variant	rs184128778	MODIFIER	C12orf79	processed_transcript
12:92392736-92392736	G	ENSG00000257242	ENST00000553207.1	Transcript	intron_variant,non_coding_transcript_variant	rs184128778	MODIFIER	C12orf79	processed_transcript
12:92392736-92392736	G	ENSG00000257242	ENST00000551306.1	Transcript	intron_variant,non_coding_transcript_variant	rs184128778	MODIFIER	C12orf79	retained_intron
12:92398347-92398347	T	ENSG00000257242	ENST00000551843.1	Transcript	intron_variant,non_coding_transcript_variant	rs11106393	MODIFIER	C12orf79	processed_transcript
12:92398347-92398347	T	ENSG00000257242	ENST00000552106.1	Transcript	intron_variant,non_coding_transcript_variant	rs11106393	MODIFIER	C12orf79	processed_transcript
12:92398347-92398347	T	ENSG00000257242	ENST00000553207.1	Transcript	intron_variant,non_coding_transcript_variant	rs11106393	MODIFIER	C12orf79	processed_transcript
12:92398347-92398347	T	ENSG00000257242	ENST00000551306.1	Transcript	intron_variant,non_coding_transcript_variant	rs11106393	MODIFIER	C12orf79	retained_intron
12:92399602-92399602	G	ENSG00000257242	ENST00000551843.1	Transcript	intron_variant,non_coding_transcript_variant	rs141321307	MODIFIER	C12orf79	processed_transcript
12:92399602-92399602	G	ENSG00000257242	ENST00000552106.1	Transcript	intron_variant,non_coding_transcript_variant	rs141321307	MODIFIER	C12orf79	processed_transcript
12:92399602-92399602	G	ENSG00000257242	ENST00000553207.1	Transcript	intron_variant,non_coding_transcript_variant	rs141321307	MODIFIER	C12orf79	processed_transcript
12:92399602-92399602	G	ENSG00000257242	ENST00000551306.1	Transcript	intron_variant,non_coding_transcript_variant	rs141321307	MODIFIER	C12orf79	retained_intron
12:92408641-92408641	C	ENSG00000257242	ENST00000551843.1	Transcript	intron_variant,non_coding_transcript_variant	rs4300425	MODIFIER	C12orf79	processed_transcript
12:92408641-92408641	C	ENSG00000257242	ENST00000552106.1	Transcript	intron_variant,non_coding_transcript_variant	rs4300425	MODIFIER	C12orf79	processed_transcript
12:92408641-92408641	C	ENSG00000257242	ENST00000553207.1	Transcript	intron_variant,non_coding_transcript_variant	rs4300425	MODIFIER	C12orf79	processed_transcript
12:92408641-92408641	C	ENSG00000257242	ENST00000551306.1	Transcript	intron_variant,non_coding_transcript_variant	rs4300425	MODIFIER	C12orf79	retained_intron
12:92413361-92413370	AAAAAAAAAA	ENSG00000257242	ENST00000551843.1	Transcript	intron_variant,non_coding_transcript_variant	rs5800039	MODIFIER	C12orf79	processed_transcript
12:92413361-92413370	AAAAAAAAAA	ENSG00000257242	ENST00000552106.1	Transcript	intron_variant,non_coding_transcript_variant	rs5800039	MODIFIER	C12orf79	processed_transcript
12:92413361-92413370	AAAAAAAAAA	ENSG00000257242	ENST00000553207.1	Transcript	intron_variant,non_coding_transcript_variant	rs5800039	MODIFIER	C12orf79	processed_transcript
12:92413361-92413370	AAAAAAAAAA	ENSG00000257242	ENST00000551306.1	Transcript	intron_variant,non_coding_transcript_variant	rs5800039	MODIFIER	C12orf79	retained_intron
12:92414056-92414056	A	ENSG00000257242	ENST00000551843.1	Transcript	intron_variant,non_coding_transcript_variant	rs114445492	MODIFIER	C12orf79	processed_transcript
12:92414056-92414056	A	ENSG00000257242	ENST00000552106.1	Transcript	intron_variant,non_coding_transcript_variant	rs114445492	MODIFIER	C12orf79	processed_transcript
12:92414056-92414056	A	ENSG00000257242	ENST00000553207.1	Transcript	intron_variant,non_coding_transcript_variant	rs114445492	MODIFIER	C12orf79	processed_transcript
12:92414056-92414056	A	ENSG00000257242	ENST00000551306.1	Transcript	intron_variant,non_coding_transcript_variant	rs114445492	MODIFIER	C12orf79	retained_intron
12:92416346-92416346	G	ENSG00000257242	ENST00000551843.1	Transcript	intron_variant,non_coding_transcript_variant	rs143105050	MODIFIER	C12orf79	processed_transcript
12:92416346-92416346	G	ENSG00000257242	ENST00000552106.1	Transcript	intron_variant,non_coding_transcript_variant	rs143105050	MODIFIER	C12orf79	processed_transcript
12:92416346-92416346	G	ENSG00000257242	ENST00000553207.1	Transcript	intron_variant,non_coding_transcript_variant	rs143105050	MODIFIER	C12orf79	processed_transcript
12:92416346-92416346	G	ENSG00000257242	ENST00000551306.1	Transcript	intron_variant,non_coding_transcript_variant	rs143105050	MODIFIER	C12orf79	retained_intron
12:92417553-92417553	C	ENSG00000257242	ENST00000551843.1	Transcript	intron_variant,non_coding_transcript_variant	-	MODIFIER	C12orf79	processed_transcript
12:92417553-92417553	C	ENSG00000257242	ENST00000552106.1	Transcript	intron_variant,non_coding_transcript_variant	-	MODIFIER	C12orf79	processed_transcript
12:92417553-92417553	C	ENSG00000257242	ENST00000553207.1	Transcript	intron_variant,non_coding_transcript_variant	-	MODIFIER	C12orf79	processed_transcript
12:92417553-92417553	C	ENSG00000257242	ENST00000551306.1	Transcript	intron_variant,non_coding_transcript_variant	-	MODIFIER	C12orf79	retained_intron
12:92418112-92418140	ATAAATAAATAAATAAATAAATAAATAAATAA	ENSG00000257242	ENST00000551843.1	Transcript	intron_variant,non_coding_transcript_variant	rs142059636	MODIFIER	C12orf79	processed_transcript
12:92418112-92418140	ATAAATAAATAAATAAATAAATAAATAAATAA	ENSG00000257242	ENST00000552106.1	Transcript	intron_variant,non_coding_transcript_variant	rs142059636	MODIFIER	C12orf79	processed_transcript
12:92418112-92418140	ATAAATAAATAAATAAATAAATAAATAAATAA	ENSG00000257242	ENST00000553207.1	Transcript	intron_variant,non_coding_transcript_variant	rs142059636	MODIFIER	C12orf79	processed_transcript
12:92418112-92418140	ATAAATAAATAAATAAATAAATAAATAAATAA	ENSG00000257242	ENST00000551306.1	Transcript	intron_variant,non_coding_transcript_variant	rs142059636	MODIFIER	C12orf79	retained_intron
12:92437259-92437259	C	ENSG00000257242	ENST00000551843.1	Transcript	intron_variant,non_coding_transcript_variant	rs77219499	MODIFIER	C12orf79	processed_transcript
12:92437259-92437259	C	ENSG00000257242	ENST00000552106.1	Transcript	intron_variant,non_coding_transcript_variant	rs77219499	MODIFIER	C12orf79	processed_transcript
12:92437259-92437259	C	ENSG00000257242	ENST00000553207.1	Transcript	intron_variant,non_coding_transcript_variant	rs77219499	MODIFIER	C12orf79	processed_transcript
12:92440368-92440368	T	ENSG00000257242	ENST00000551843.1	Transcript	intron_variant,non_coding_transcript_variant	rs1033362856	MODIFIER	C12orf79	processed_transcript
12:92440368-92440368	T	ENSG00000257242	ENST00000552106.1	Transcript	intron_variant,non_coding_transcript_variant	rs1033362856	MODIFIER	C12orf79	processed_transcript
12:92440368-92440368	T	ENSG00000257242	ENST00000553207.1	Transcript	intron_variant,non_coding_transcript_variant	rs1033362856	MODIFIER	C12orf79	processed_transcript
12:92442339-92442339	C	ENSG00000257242	ENST00000551843.1	Transcript	intron_variant,non_coding_transcript_variant	rs7315965	MODIFIER	C12orf79	processed_transcript
12:92442339-92442339	C	ENSG00000257242	ENST00000552106.1	Transcript	intron_variant,non_coding_transcript_variant	rs7315965	MODIFIER	C12orf79	processed_transcript
12:92442339-92442339	C	ENSG00000257242	ENST00000553207.1	Transcript	intron_variant,non_coding_transcript_variant	rs7315965	MODIFIER	C12orf79	processed_transcript
12:92467672-92467672	G	ENSG00000257242	ENST00000551843.1	Transcript	intron_variant,non_coding_transcript_variant	rs11106415	MODIFIER	C12orf79	processed_transcript
12:92467672-92467672	G	ENSG00000257242	ENST00000552106.1	Transcript	intron_variant,non_coding_transcript_variant	rs11106415	MODIFIER	C12orf79	processed_transcript
12:92467672-92467672	G	ENSG00000257242	ENST00000553207.1	Transcript	intron_variant,non_coding_transcript_variant	rs11106415	MODIFIER	C12orf79	processed_transcript
12:92468399-92468399	G	ENSG00000257242	ENST00000551843.1	Transcript	intron_variant,non_coding_transcript_variant	rs74425036	MODIFIER	C12orf79	processed_transcript
12:92468399-92468399	G	ENSG00000257242	ENST00000552106.1	Transcript	intron_variant,non_coding_transcript_variant	rs74425036	MODIFIER	C12orf79	processed_transcript
12:92468399-92468399	G	ENSG00000257242	ENST00000553207.1	Transcript	intron_variant,non_coding_transcript_variant	rs74425036	MODIFIER	C12orf79	processed_transcript
12:92471886-92471886	G	ENSG00000257242	ENST00000551843.1	Transcript	intron_variant,non_coding_transcript_variant	rs117003224	MODIFIER	C12orf79	processed_transcript
12:92471886-92471886	G	ENSG00000257242	ENST00000552106.1	Transcript	intron_variant,non_coding_transcript_variant	rs117003224	MODIFIER	C12orf79	processed_transcript
12:92471886-92471886	G	ENSG00000257242	ENST00000553207.1	Transcript	intron_variant,non_coding_transcript_variant	rs117003224	MODIFIER	C12orf79	processed_transcript
12:92478343-92478345	TTCTT	ENSG00000257242	ENST00000551843.1	Transcript	intron_variant,non_coding_transcript_variant	rs1397206539	MODIFIER	C12orf79	processed_transcript
12:92478343-92478345	TTCTT	ENSG00000257242	ENST00000552106.1	Transcript	intron_variant,non_coding_transcript_variant	rs1397206539	MODIFIER	C12orf79	processed_transcript
12:92478343-92478345	TTCTT	ENSG00000257242	ENST00000553207.1	Transcript	intron_variant,non_coding_transcript_variant	rs1397206539	MODIFIER	C12orf79	processed_transcript
12:92480285-92480285	A	ENSG00000257242	ENST00000551843.1	Transcript	intron_variant,non_coding_transcript_variant	rs11106419	MODIFIER	C12orf79	processed_transcript
12:92480285-92480285	A	ENSG00000257242	ENST00000552106.1	Transcript	intron_variant,non_coding_transcript_variant	rs11106419	MODIFIER	C12orf79	processed_transcript
12:92480285-92480285	A	ENSG00000257242	ENST00000553207.1	Transcript	intron_variant,non_coding_transcript_variant	rs11106419	MODIFIER	C12orf79	processed_transcript
12:92480620-92480620	T	ENSG00000257242	ENST00000551843.1	Transcript	intron_variant,non_coding_transcript_variant	rs1873917	MODIFIER	C12orf79	processed_transcript
12:92480620-92480620	T	ENSG00000257242	ENST00000552106.1	Transcript	intron_variant,non_coding_transcript_variant	rs1873917	MODIFIER	C12orf79	processed_transcript
12:92480620-92480620	T	ENSG00000257242	ENST00000553207.1	Transcript	intron_variant,non_coding_transcript_variant	rs1873917	MODIFIER	C12orf79	processed_transcript
12:92482799-92482799	T	ENSG00000257242	ENST00000551843.1	Transcript	intron_variant,non_coding_transcript_variant	rs532073282	MODIFIER	C12orf79	processed_transcript
12:92482799-92482799	T	ENSG00000257242	ENST00000552106.1	Transcript	intron_variant,non_coding_transcript_variant	rs532073282	MODIFIER	C12orf79	processed_transcript
12:92482799-92482799	T	ENSG00000257242	ENST00000553207.1	Transcript	intron_variant,non_coding_transcript_variant	rs532073282	MODIFIER	C12orf79	processed_transcript
12:92485098-92485098	G	ENSG00000257242	ENST00000551843.1	Transcript	intron_variant,non_coding_transcript_variant	rs76853110	MODIFIER	C12orf79	processed_transcript
12:92485098-92485098	G	ENSG00000257242	ENST00000552106.1	Transcript	intron_variant,non_coding_transcript_variant	rs76853110	MODIFIER	C12orf79	processed_transcript
12:92485098-92485098	G	ENSG00000257242	ENST00000553207.1	Transcript	intron_variant,non_coding_transcript_variant	rs76853110	MODIFIER	C12orf79	processed_transcript
12:92487968-92487995	CAG	ENSG00000257242	ENST00000551843.1	Transcript	intron_variant,non_coding_transcript_variant	rs368295333	MODIFIER	C12orf79	processed_transcript
12:92487968-92487995	CAG	ENSG00000257242	ENST00000552106.1	Transcript	intron_variant,non_coding_transcript_variant	rs368295333	MODIFIER	C12orf79	processed_transcript
12:92487968-92487995	CAG	ENSG00000257242	ENST00000553207.1	Transcript	intron_variant,non_coding_transcript_variant	rs368295333	MODIFIER	C12orf79	processed_transcript
12:92493951-92493951	A	ENSG00000257242	ENST00000551843.1	Transcript	intron_variant,non_coding_transcript_variant	rs1798062	MODIFIER	C12orf79	processed_transcript
12:92493951-92493951	A	ENSG00000257242	ENST00000552106.1	Transcript	intron_variant,non_coding_transcript_variant	rs1798062	MODIFIER	C12orf79	processed_transcript
12:92493951-92493951	A	ENSG00000257242	ENST00000553207.1	Transcript	intron_variant,non_coding_transcript_variant	rs1798062	MODIFIER	C12orf79	processed_transcript
12:92495138-92495141	AAGAAAG	ENSG00000257242	ENST00000551843.1	Transcript	intron_variant,non_coding_transcript_variant	-	MODIFIER	C12orf79	processed_transcript
12:92495138-92495141	AAGAAAG	ENSG00000257242	ENST00000552106.1	Transcript	intron_variant,non_coding_transcript_variant	-	MODIFIER	C12orf79	processed_transcript
12:92495138-92495141	AAGAAAG	ENSG00000257242	ENST00000553207.1	Transcript	intron_variant,non_coding_transcript_variant	-	MODIFIER	C12orf79	processed_transcript
12:92495146-92495149	AAGAAAG	ENSG00000257242	ENST00000551843.1	Transcript	intron_variant,non_coding_transcript_variant	-	MODIFIER	C12orf79	processed_transcript
12:92495146-92495149	AAGAAAG	ENSG00000257242	ENST00000552106.1	Transcript	intron_variant,non_coding_transcript_variant	-	MODIFIER	C12orf79	processed_transcript
12:92495146-92495149	AAGAAAG	ENSG00000257242	ENST00000553207.1	Transcript	intron_variant,non_coding_transcript_variant	-	MODIFIER	C12orf79	processed_transcript
12:92495153-92495153	CAAT	ENSG00000257242	ENST00000551843.1	Transcript	intron_variant,non_coding_transcript_variant	-	MODIFIER	C12orf79	processed_transcript
12:92495153-92495153	CAAT	ENSG00000257242	ENST00000552106.1	Transcript	intron_variant,non_coding_transcript_variant	-	MODIFIER	C12orf79	processed_transcript
12:92495153-92495153	CAAT	ENSG00000257242	ENST00000553207.1	Transcript	intron_variant,non_coding_transcript_variant	-	MODIFIER	C12orf79	processed_transcript
12:92495174-92495177	A	ENSG00000257242	ENST00000551843.1	Transcript	intron_variant,non_coding_transcript_variant	rs1465752397	MODIFIER	C12orf79	processed_transcript
12:92495174-92495177	A	ENSG00000257242	ENST00000552106.1	Transcript	intron_variant,non_coding_transcript_variant	rs1465752397	MODIFIER	C12orf79	processed_transcript
12:92495174-92495177	A	ENSG00000257242	ENST00000553207.1	Transcript	intron_variant,non_coding_transcript_variant	rs1465752397	MODIFIER	C12orf79	processed_transcript
12:92495216-92495219	AGAGA	ENSG00000257242	ENST00000551843.1	Transcript	intron_variant,non_coding_transcript_variant	rs768291459	MODIFIER	C12orf79	processed_transcript
12:92495216-92495219	AGAGA	ENSG00000257242	ENST00000552106.1	Transcript	intron_variant,non_coding_transcript_variant	rs768291459	MODIFIER	C12orf79	processed_transcript
12:92495216-92495219	AGAGA	ENSG00000257242	ENST00000553207.1	Transcript	intron_variant,non_coding_transcript_variant	rs768291459	MODIFIER	C12orf79	processed_transcript
12:92495219-92495224	AA	ENSG00000257242	ENST00000551843.1	Transcript	intron_variant,non_coding_transcript_variant	rs1167229529	MODIFIER	C12orf79	processed_transcript
12:92495219-92495224	AA	ENSG00000257242	ENST00000552106.1	Transcript	intron_variant,non_coding_transcript_variant	rs1167229529	MODIFIER	C12orf79	processed_transcript
12:92495219-92495224	AA	ENSG00000257242	ENST00000553207.1	Transcript	intron_variant,non_coding_transcript_variant	rs1167229529	MODIFIER	C12orf79	processed_transcript
12:92495222-92495225	AAAA	ENSG00000257242	ENST00000551843.1	Transcript	intron_variant,non_coding_transcript_variant	rs367923860	MODIFIER	C12orf79	processed_transcript
12:92495222-92495225	AAAA	ENSG00000257242	ENST00000552106.1	Transcript	intron_variant,non_coding_transcript_variant	rs367923860	MODIFIER	C12orf79	processed_transcript
12:92495222-92495225	AAAA	ENSG00000257242	ENST00000553207.1	Transcript	intron_variant,non_coding_transcript_variant	rs367923860	MODIFIER	C12orf79	processed_transcript
12:92495223-92495228	AA	ENSG00000257242	ENST00000551843.1	Transcript	intron_variant,non_coding_transcript_variant	rs1386680729	MODIFIER	C12orf79	processed_transcript
12:92495223-92495228	AA	ENSG00000257242	ENST00000552106.1	Transcript	intron_variant,non_coding_transcript_variant	rs1386680729	MODIFIER	C12orf79	processed_transcript
12:92495223-92495228	AA	ENSG00000257242	ENST00000553207.1	Transcript	intron_variant,non_coding_transcript_variant	rs1386680729	MODIFIER	C12orf79	processed_transcript
12:92496452-92496452	C	ENSG00000257242	ENST00000551843.1	Transcript	intron_variant,non_coding_transcript_variant	rs1658692	MODIFIER	C12orf79	processed_transcript
12:92496452-92496452	C	ENSG00000257242	ENST00000552106.1	Transcript	intron_variant,non_coding_transcript_variant	rs1658692	MODIFIER	C12orf79	processed_transcript
12:92496452-92496452	C	ENSG00000257242	ENST00000553207.1	Transcript	intron_variant,non_coding_transcript_variant	rs1658692	MODIFIER	C12orf79	processed_transcript
12:92496624-92496629	TG	ENSG00000257242	ENST00000551843.1	Transcript	intron_variant,non_coding_transcript_variant	rs10551365	MODIFIER	C12orf79	processed_transcript
12:92496624-92496629	TG	ENSG00000257242	ENST00000552106.1	Transcript	intron_variant,non_coding_transcript_variant	rs10551365	MODIFIER	C12orf79	processed_transcript
12:92496624-92496629	TG	ENSG00000257242	ENST00000553207.1	Transcript	intron_variant,non_coding_transcript_variant	rs10551365	MODIFIER	C12orf79	processed_transcript
12:92497172-92497172	G	ENSG00000257242	ENST00000551843.1	Transcript	intron_variant,non_coding_transcript_variant	-	MODIFIER	C12orf79	processed_transcript
12:92497172-92497172	G	ENSG00000257242	ENST00000552106.1	Transcript	intron_variant,non_coding_transcript_variant	-	MODIFIER	C12orf79	processed_transcript
12:92497172-92497172	G	ENSG00000257242	ENST00000553207.1	Transcript	intron_variant,non_coding_transcript_variant	-	MODIFIER	C12orf79	processed_transcript
12:92497792-92497792	C	ENSG00000257242	ENST00000551843.1	Transcript	intron_variant,non_coding_transcript_variant	rs141448675	MODIFIER	C12orf79	processed_transcript
12:92497792-92497792	C	ENSG00000257242	ENST00000552106.1	Transcript	intron_variant,non_coding_transcript_variant	rs141448675	MODIFIER	C12orf79	processed_transcript
12:92497792-92497792	C	ENSG00000257242	ENST00000553207.1	Transcript	intron_variant,non_coding_transcript_variant	rs141448675	MODIFIER	C12orf79	processed_transcript
12:92498727-92498727	G	ENSG00000257242	ENST00000551843.1	Transcript	intron_variant,non_coding_transcript_variant	rs74972497	MODIFIER	C12orf79	processed_transcript
12:92498727-92498727	G	ENSG00000257242	ENST00000552106.1	Transcript	intron_variant,non_coding_transcript_variant	rs74972497	MODIFIER	C12orf79	processed_transcript
12:92498727-92498727	G	ENSG00000257242	ENST00000553207.1	Transcript	intron_variant,non_coding_transcript_variant	rs74972497	MODIFIER	C12orf79	processed_transcript
12:92499127-92499127	G	ENSG00000257242	ENST00000551843.1	Transcript	intron_variant,non_coding_transcript_variant	rs79953435	MODIFIER	C12orf79	processed_transcript
12:92499127-92499127	G	ENSG00000257242	ENST00000552106.1	Transcript	intron_variant,non_coding_transcript_variant	rs79953435	MODIFIER	C12orf79	processed_transcript
12:92499127-92499127	G	ENSG00000257242	ENST00000553207.1	Transcript	intron_variant,non_coding_transcript_variant	rs79953435	MODIFIER	C12orf79	processed_transcript
12:92499315-92499315	T	ENSG00000257242	ENST00000551843.1	Transcript	intron_variant,non_coding_transcript_variant	rs79229007	MODIFIER	C12orf79	processed_transcript
12:92499315-92499315	T	ENSG00000257242	ENST00000552106.1	Transcript	intron_variant,non_coding_transcript_variant	rs79229007	MODIFIER	C12orf79	processed_transcript
12:92499315-92499315	T	ENSG00000257242	ENST00000553207.1	Transcript	intron_variant,non_coding_transcript_variant	rs79229007	MODIFIER	C12orf79	processed_transcript
12:92501582-92501582	T	ENSG00000257242	ENST00000551843.1	Transcript	intron_variant,non_coding_transcript_variant	rs116887288	MODIFIER	C12orf79	processed_transcript
12:92501582-92501582	T	ENSG00000257242	ENST00000552106.1	Transcript	intron_variant,non_coding_transcript_variant	rs116887288	MODIFIER	C12orf79	processed_transcript
12:92501582-92501582	T	ENSG00000257242	ENST00000553207.1	Transcript	intron_variant,non_coding_transcript_variant	rs116887288	MODIFIER	C12orf79	processed_transcript
12:92503417-92503436	TTATTTATTTATTTA	ENSG00000257242	ENST00000551843.1	Transcript	intron_variant,non_coding_transcript_variant	rs919154371	MODIFIER	C12orf79	processed_transcript
12:92503417-92503436	TTATTTATTTATTTA	ENSG00000257242	ENST00000552106.1	Transcript	intron_variant,non_coding_transcript_variant	rs919154371	MODIFIER	C12orf79	processed_transcript
12:92503417-92503436	TTATTTATTTATTTA	ENSG00000257242	ENST00000553207.1	Transcript	intron_variant,non_coding_transcript_variant	rs919154371	MODIFIER	C12orf79	processed_transcript
12:92503777-92503777	T	ENSG00000257242	ENST00000551843.1	Transcript	intron_variant,non_coding_transcript_variant	rs17194001	MODIFIER	C12orf79	processed_transcript
12:92503777-92503777	T	ENSG00000257242	ENST00000552106.1	Transcript	intron_variant,non_coding_transcript_variant	rs17194001	MODIFIER	C12orf79	processed_transcript
12:92503777-92503777	T	ENSG00000257242	ENST00000553207.1	Transcript	intron_variant,non_coding_transcript_variant	rs17194001	MODIFIER	C12orf79	processed_transcript
12:92504159-92504159	T	ENSG00000257242	ENST00000551843.1	Transcript	intron_variant,non_coding_transcript_variant	rs116273073	MODIFIER	C12orf79	processed_transcript
12:92504159-92504159	T	ENSG00000257242	ENST00000552106.1	Transcript	intron_variant,non_coding_transcript_variant	rs116273073	MODIFIER	C12orf79	processed_transcript
12:92504159-92504159	T	ENSG00000257242	ENST00000553207.1	Transcript	intron_variant,non_coding_transcript_variant	rs116273073	MODIFIER	C12orf79	processed_transcript
12:92504503-92504503	T	ENSG00000257242	ENST00000551843.1	Transcript	intron_variant,non_coding_transcript_variant	rs17789998	MODIFIER	C12orf79	processed_transcript
12:92504503-92504503	T	ENSG00000257242	ENST00000552106.1	Transcript	intron_variant,non_coding_transcript_variant	rs17789998	MODIFIER	C12orf79	processed_transcript
12:92504503-92504503	T	ENSG00000257242	ENST00000553207.1	Transcript	intron_variant,non_coding_transcript_variant	rs17789998	MODIFIER	C12orf79	processed_transcript
12:92506697-92506697	A	ENSG00000257242	ENST00000551843.1	Transcript	intron_variant,non_coding_transcript_variant	rs140643113	MODIFIER	C12orf79	processed_transcript
12:92506697-92506697	A	ENSG00000257242	ENST00000552106.1	Transcript	intron_variant,non_coding_transcript_variant	rs140643113	MODIFIER	C12orf79	processed_transcript
12:92506697-92506697	A	ENSG00000257242	ENST00000553207.1	Transcript	intron_variant,non_coding_transcript_variant	rs140643113	MODIFIER	C12orf79	processed_transcript
12:92507277-92507278	-	ENSG00000257242	ENST00000551843.1	Transcript	intron_variant,non_coding_transcript_variant	rs112814606	MODIFIER	C12orf79	processed_transcript
12:92507277-92507278	-	ENSG00000257242	ENST00000552106.1	Transcript	intron_variant,non_coding_transcript_variant	rs112814606	MODIFIER	C12orf79	processed_transcript
12:92507277-92507278	-	ENSG00000257242	ENST00000553207.1	Transcript	intron_variant,non_coding_transcript_variant	rs112814606	MODIFIER	C12orf79	processed_transcript
12:92508472-92508472	G	ENSG00000257242	ENST00000551843.1	Transcript	intron_variant,non_coding_transcript_variant	rs78889853	MODIFIER	C12orf79	processed_transcript
12:92508472-92508472	G	ENSG00000257242	ENST00000552106.1	Transcript	intron_variant,non_coding_transcript_variant	rs78889853	MODIFIER	C12orf79	processed_transcript
12:92508472-92508472	G	ENSG00000257242	ENST00000553207.1	Transcript	intron_variant,non_coding_transcript_variant	rs78889853	MODIFIER	C12orf79	processed_transcript
12:92508973-92508973	C	ENSG00000257242	ENST00000551843.1	Transcript	intron_variant,non_coding_transcript_variant	rs17790004	MODIFIER	C12orf79	processed_transcript
12:92508973-92508973	C	ENSG00000257242	ENST00000552106.1	Transcript	intron_variant,non_coding_transcript_variant	rs17790004	MODIFIER	C12orf79	processed_transcript
12:92508973-92508973	C	ENSG00000257242	ENST00000553207.1	Transcript	intron_variant,non_coding_transcript_variant	rs17790004	MODIFIER	C12orf79	processed_transcript
12:92509681-92509687	ATG	ENSG00000257242	ENST00000551843.1	Transcript	intron_variant,non_coding_transcript_variant	rs112446800	MODIFIER	C12orf79	processed_transcript
12:92509681-92509687	ATG	ENSG00000257242	ENST00000552106.1	Transcript	intron_variant,non_coding_transcript_variant	rs112446800	MODIFIER	C12orf79	processed_transcript
12:92509681-92509687	ATG	ENSG00000257242	ENST00000553207.1	Transcript	intron_variant,non_coding_transcript_variant	rs112446800	MODIFIER	C12orf79	processed_transcript
12:92510224-92510224	G	ENSG00000257242	ENST00000551843.1	Transcript	intron_variant,non_coding_transcript_variant	rs75608809	MODIFIER	C12orf79	processed_transcript
12:92510224-92510224	G	ENSG00000257242	ENST00000552106.1	Transcript	intron_variant,non_coding_transcript_variant	rs75608809	MODIFIER	C12orf79	processed_transcript
12:92510224-92510224	G	ENSG00000257242	ENST00000553207.1	Transcript	intron_variant,non_coding_transcript_variant	rs75608809	MODIFIER	C12orf79	processed_transcript
12:92510376-92510376	G	ENSG00000257242	ENST00000551843.1	Transcript	intron_variant,non_coding_transcript_variant	rs74946952	MODIFIER	C12orf79	processed_transcript
12:92510376-92510376	G	ENSG00000257242	ENST00000552106.1	Transcript	intron_variant,non_coding_transcript_variant	rs74946952	MODIFIER	C12orf79	processed_transcript
12:92510376-92510376	G	ENSG00000257242	ENST00000553207.1	Transcript	intron_variant,non_coding_transcript_variant	rs74946952	MODIFIER	C12orf79	processed_transcript
12:92512002-92512002	T	ENSG00000257242	ENST00000551843.1	Transcript	intron_variant,non_coding_transcript_variant	rs11106429	MODIFIER	C12orf79	processed_transcript
12:92512002-92512002	T	ENSG00000257242	ENST00000552106.1	Transcript	intron_variant,non_coding_transcript_variant	rs11106429	MODIFIER	C12orf79	processed_transcript
12:92512002-92512002	T	ENSG00000257242	ENST00000553207.1	Transcript	intron_variant,non_coding_transcript_variant	rs11106429	MODIFIER	C12orf79	processed_transcript
12:92513952-92513952	T	ENSG00000257242	ENST00000551843.1	Transcript	intron_variant,non_coding_transcript_variant	rs78333347	MODIFIER	C12orf79	processed_transcript
12:92513952-92513952	T	ENSG00000257242	ENST00000552106.1	Transcript	intron_variant,non_coding_transcript_variant	rs78333347	MODIFIER	C12orf79	processed_transcript
12:92513952-92513952	T	ENSG00000257242	ENST00000553207.1	Transcript	intron_variant,non_coding_transcript_variant	rs78333347	MODIFIER	C12orf79	processed_transcript
12:92514959-92514959	A	ENSG00000257242	ENST00000551843.1	Transcript	intron_variant,non_coding_transcript_variant	rs117677567	MODIFIER	C12orf79	processed_transcript
12:92514959-92514959	A	ENSG00000257242	ENST00000552106.1	Transcript	intron_variant,non_coding_transcript_variant	rs117677567	MODIFIER	C12orf79	processed_transcript
12:92514959-92514959	A	ENSG00000257242	ENST00000553207.1	Transcript	intron_variant,non_coding_transcript_variant	rs117677567	MODIFIER	C12orf79	processed_transcript
12:92515657-92515664	AA	ENSG00000257242	ENST00000551843.1	Transcript	intron_variant,non_coding_transcript_variant	rs151190430	MODIFIER	C12orf79	processed_transcript
12:92515657-92515664	AA	ENSG00000257242	ENST00000552106.1	Transcript	intron_variant,non_coding_transcript_variant	rs151190430	MODIFIER	C12orf79	processed_transcript
12:92515657-92515664	AA	ENSG00000257242	ENST00000553207.1	Transcript	intron_variant,non_coding_transcript_variant	rs151190430	MODIFIER	C12orf79	processed_transcript
12:92515884-92515884	G	ENSG00000257242	ENST00000551843.1	Transcript	intron_variant,non_coding_transcript_variant	rs112972085	MODIFIER	C12orf79	processed_transcript
12:92515884-92515884	G	ENSG00000257242	ENST00000552106.1	Transcript	intron_variant,non_coding_transcript_variant	rs112972085	MODIFIER	C12orf79	processed_transcript
12:92515884-92515884	G	ENSG00000257242	ENST00000553207.1	Transcript	intron_variant,non_coding_transcript_variant	rs112972085	MODIFIER	C12orf79	processed_transcript
12:92517700-92517700	G	ENSG00000257242	ENST00000551843.1	Transcript	intron_variant,non_coding_transcript_variant	rs78792121	MODIFIER	C12orf79	processed_transcript
12:92517700-92517700	G	ENSG00000257242	ENST00000552106.1	Transcript	intron_variant,non_coding_transcript_variant	rs78792121	MODIFIER	C12orf79	processed_transcript
12:92517700-92517700	G	ENSG00000257242	ENST00000553207.1	Transcript	intron_variant,non_coding_transcript_variant	rs78792121	MODIFIER	C12orf79	processed_transcript
12:92518377-92518395	TTTTTTTTTTTTTTTTT	ENSG00000257242	ENST00000551843.1	Transcript	intron_variant,non_coding_transcript_variant	rs35700715	MODIFIER	C12orf79	processed_transcript
12:92518377-92518395	TTTTTTTTTTTTTTTTT	ENSG00000257242	ENST00000552106.1	Transcript	intron_variant,non_coding_transcript_variant	rs35700715	MODIFIER	C12orf79	processed_transcript
12:92518377-92518395	TTTTTTTTTTTTTTTTT	ENSG00000257242	ENST00000553207.1	Transcript	intron_variant,non_coding_transcript_variant	rs35700715	MODIFIER	C12orf79	processed_transcript
12:92519718-92519718	C	ENSG00000257242	ENST00000551843.1	Transcript	intron_variant,non_coding_transcript_variant	rs78079919	MODIFIER	C12orf79	processed_transcript
12:92519718-92519718	C	ENSG00000257242	ENST00000552106.1	Transcript	intron_variant,non_coding_transcript_variant	rs78079919	MODIFIER	C12orf79	processed_transcript
12:92519718-92519718	C	ENSG00000257242	ENST00000553207.1	Transcript	intron_variant,non_coding_transcript_variant	rs78079919	MODIFIER	C12orf79	processed_transcript
12:92520338-92520341	T	ENSG00000257242	ENST00000551843.1	Transcript	intron_variant,non_coding_transcript_variant	rs1441451865	MODIFIER	C12orf79	processed_transcript
12:92520338-92520341	T	ENSG00000257242	ENST00000552106.1	Transcript	intron_variant,non_coding_transcript_variant	rs1441451865	MODIFIER	C12orf79	processed_transcript
12:92520338-92520341	T	ENSG00000257242	ENST00000553207.1	Transcript	intron_variant,non_coding_transcript_variant	rs1441451865	MODIFIER	C12orf79	processed_transcript
12:92520670-92520670	C	ENSG00000257242	ENST00000551843.1	Transcript	intron_variant,non_coding_transcript_variant	rs78126939	MODIFIER	C12orf79	processed_transcript
12:92520670-92520670	C	ENSG00000257242	ENST00000552106.1	Transcript	intron_variant,non_coding_transcript_variant	rs78126939	MODIFIER	C12orf79	processed_transcript
12:92520670-92520670	C	ENSG00000257242	ENST00000553207.1	Transcript	intron_variant,non_coding_transcript_variant	rs78126939	MODIFIER	C12orf79	processed_transcript
12:92521254-92521254	A	ENSG00000257242	ENST00000551843.1	Transcript	intron_variant,non_coding_transcript_variant	rs7964414	MODIFIER	C12orf79	processed_transcript
12:92521254-92521254	A	ENSG00000257242	ENST00000552106.1	Transcript	intron_variant,non_coding_transcript_variant	rs7964414	MODIFIER	C12orf79	processed_transcript
12:92521254-92521254	A	ENSG00000257242	ENST00000553207.1	Transcript	intron_variant,non_coding_transcript_variant	rs7964414	MODIFIER	C12orf79	processed_transcript
12:92521629-92521629	C	ENSG00000257242	ENST00000551843.1	Transcript	intron_variant,non_coding_transcript_variant	rs7299434	MODIFIER	C12orf79	processed_transcript
12:92521629-92521629	C	ENSG00000257242	ENST00000552106.1	Transcript	intron_variant,non_coding_transcript_variant	rs7299434	MODIFIER	C12orf79	processed_transcript
12:92521629-92521629	C	ENSG00000257242	ENST00000553207.1	Transcript	intron_variant,non_coding_transcript_variant	rs7299434	MODIFIER	C12orf79	processed_transcript
12:92521970-92521970	C	ENSG00000257242	ENST00000551843.1	Transcript	intron_variant,non_coding_transcript_variant	rs150361665	MODIFIER	C12orf79	processed_transcript
12:92521970-92521970	C	ENSG00000257242	ENST00000552106.1	Transcript	intron_variant,non_coding_transcript_variant	rs150361665	MODIFIER	C12orf79	processed_transcript
12:92521970-92521970	C	ENSG00000257242	ENST00000553207.1	Transcript	intron_variant,non_coding_transcript_variant	rs150361665	MODIFIER	C12orf79	processed_transcript
12:92524848-92524848	C	ENSG00000257242	ENST00000551843.1	Transcript	intron_variant,non_coding_transcript_variant	rs77548334	MODIFIER	C12orf79	processed_transcript
12:92524848-92524848	C	ENSG00000257242	ENST00000552106.1	Transcript	intron_variant,non_coding_transcript_variant	rs77548334	MODIFIER	C12orf79	processed_transcript
12:92524848-92524848	C	ENSG00000257242	ENST00000553207.1	Transcript	intron_variant,non_coding_transcript_variant	rs77548334	MODIFIER	C12orf79	processed_transcript
12:92526559-92526559	C	ENSG00000257242	ENST00000551843.1	Transcript	intron_variant,non_coding_transcript_variant	rs75006680	MODIFIER	C12orf79	processed_transcript
12:92526559-92526559	C	ENSG00000257242	ENST00000552106.1	Transcript	intron_variant,non_coding_transcript_variant	rs75006680	MODIFIER	C12orf79	processed_transcript
12:92526559-92526559	C	ENSG00000257242	ENST00000553207.1	Transcript	intron_variant,non_coding_transcript_variant	rs75006680	MODIFIER	C12orf79	processed_transcript
12:92526810-92526810	A	ENSG00000257242	ENST00000551843.1	Transcript	intron_variant,non_coding_transcript_variant	rs146493904	MODIFIER	C12orf79	processed_transcript
12:92526810-92526810	A	ENSG00000257242	ENST00000552106.1	Transcript	intron_variant,non_coding_transcript_variant	rs146493904	MODIFIER	C12orf79	processed_transcript
12:92526810-92526810	A	ENSG00000257242	ENST00000553207.1	Transcript	intron_variant,non_coding_transcript_variant	rs146493904	MODIFIER	C12orf79	processed_transcript
12:92528017-92528017	C	ENSG00000257242	ENST00000551843.1	Transcript	intron_variant,non_coding_transcript_variant	rs77415184	MODIFIER	C12orf79	processed_transcript
12:92528017-92528017	C	ENSG00000257242	ENST00000552106.1	Transcript	intron_variant,non_coding_transcript_variant	rs77415184	MODIFIER	C12orf79	processed_transcript
12:92528017-92528017	C	ENSG00000257242	ENST00000553207.1	Transcript	intron_variant,non_coding_transcript_variant	rs77415184	MODIFIER	C12orf79	processed_transcript
12:92529610-92529633	AAAAGAAAAGAAA	ENSG00000257242	ENST00000551843.1	Transcript	intron_variant,non_coding_transcript_variant	rs571980765	MODIFIER	C12orf79	processed_transcript
12:92529610-92529633	AAAAGAAAAGAAA	ENSG00000257242	ENST00000552106.1	Transcript	intron_variant,non_coding_transcript_variant	rs571980765	MODIFIER	C12orf79	processed_transcript
12:92529610-92529633	AAAAGAAAAGAAA	ENSG00000257242	ENST00000553207.1	Transcript	intron_variant,non_coding_transcript_variant	rs571980765	MODIFIER	C12orf79	processed_transcript
12:92531324-92531324	C	ENSG00000257242	ENST00000551843.1	Transcript	intron_variant,non_coding_transcript_variant	rs76101749	MODIFIER	C12orf79	processed_transcript
12:92531324-92531324	C	ENSG00000257242	ENST00000552106.1	Transcript	intron_variant,non_coding_transcript_variant	rs76101749	MODIFIER	C12orf79	processed_transcript
12:92531324-92531324	C	ENSG00000257242	ENST00000553207.1	Transcript	intron_variant,non_coding_transcript_variant	rs76101749	MODIFIER	C12orf79	processed_transcript
12:92534466-92534466	T	ENSG00000257242	ENST00000551843.1	Transcript	intron_variant,non_coding_transcript_variant	rs75958574	MODIFIER	C12orf79	processed_transcript
12:92534466-92534466	T	ENSG00000257242	ENST00000552106.1	Transcript	intron_variant,non_coding_transcript_variant	rs75958574	MODIFIER	C12orf79	processed_transcript
12:92534466-92534466	T	ENSG00000257242	ENST00000553207.1	Transcript	intron_variant,non_coding_transcript_variant	rs75958574	MODIFIER	C12orf79	processed_transcript
12:92534795-92534795	C	ENSG00000257242	ENST00000551843.1	Transcript	intron_variant,non_coding_transcript_variant	rs79619065	MODIFIER	C12orf79	processed_transcript
12:92534795-92534795	C	ENSG00000257242	ENST00000552106.1	Transcript	intron_variant,non_coding_transcript_variant	rs79619065	MODIFIER	C12orf79	processed_transcript
12:92534795-92534795	C	ENSG00000257242	ENST00000553207.1	Transcript	intron_variant,non_coding_transcript_variant	rs79619065	MODIFIER	C12orf79	processed_transcript
12:92535333-92535333	C	ENSG00000257242	ENST00000548552.2	Transcript	intron_variant,non_coding_transcript_variant	rs28399549	MODIFIER	C12orf79	processed_transcript
12:92535333-92535333	C	ENSG00000257242	ENST00000551843.1	Transcript	intron_variant,non_coding_transcript_variant	rs28399549	MODIFIER	C12orf79	processed_transcript
12:92535333-92535333	C	ENSG00000257242	ENST00000552106.1	Transcript	intron_variant,non_coding_transcript_variant	rs28399549	MODIFIER	C12orf79	processed_transcript
12:92535333-92535333	C	ENSG00000257242	ENST00000553207.1	Transcript	intron_variant,non_coding_transcript_variant	rs28399549	MODIFIER	C12orf79	processed_transcript
12:9856938-9856938	A	ENSG00000256582	ENST00000541404.1	Transcript	intron_variant,non_coding_transcript_variant	rs114787328	MODIFIER	RP11-75L1.1	lincRNA
12:9861926-9861926	G	ENSG00000256582	ENST00000541404.1	Transcript	non_coding_transcript_exon_variant	rs200318251	MODIFIER	RP11-75L1.1	lincRNA
13:100231486-100231486	C	ENSG00000234168	ENST00000437113.2	Transcript	intron_variant,non_coding_transcript_variant	rs117008327	MODIFIER	LINC01039	lincRNA
13:102961494-102961511	CACACACACACACACACTCACACACACACACACAC	ENSG00000243319	ENST00000437115.2	Transcript	intron_variant,non_coding_transcript_variant	-	MODIFIER	FGF14-IT1	lincRNA
13:102961494-102961511	CACACACACACACACACTCACACACACACACACAC	ENSG00000243319	ENST00000607251.1	Transcript	intron_variant,non_coding_transcript_variant	-	MODIFIER	FGF14-IT1	lincRNA
13:102961739-102961739	A	ENSG00000243319	ENST00000437115.2	Transcript	intron_variant,non_coding_transcript_variant	rs9554868	MODIFIER	FGF14-IT1	lincRNA
13:102961739-102961739	A	ENSG00000243319	ENST00000607251.1	Transcript	intron_variant,non_coding_transcript_variant	rs9554868	MODIFIER	FGF14-IT1	lincRNA
13:102979045-102979051	A	ENSG00000243319	ENST00000437115.2	Transcript	intron_variant,non_coding_transcript_variant	-	MODIFIER	FGF14-IT1	lincRNA
13:102979045-102979051	A	ENSG00000243319	ENST00000607251.1	Transcript	intron_variant,non_coding_transcript_variant	-	MODIFIER	FGF14-IT1	lincRNA
13:102979057-102979060	AAGCAAG	ENSG00000243319	ENST00000437115.2	Transcript	intron_variant,non_coding_transcript_variant	-	MODIFIER	FGF14-IT1	lincRNA
13:102979057-102979060	AAGCAAG	ENSG00000243319	ENST00000607251.1	Transcript	intron_variant,non_coding_transcript_variant	-	MODIFIER	FGF14-IT1	lincRNA
13:102987300-102987300	C	ENSG00000243319	ENST00000437115.2	Transcript	intron_variant,non_coding_transcript_variant	rs188973718	MODIFIER	FGF14-IT1	lincRNA
13:102987300-102987300	C	ENSG00000243319	ENST00000607251.1	Transcript	intron_variant,non_coding_transcript_variant	rs188973718	MODIFIER	FGF14-IT1	lincRNA
13:102994263-102994263	A	ENSG00000243319	ENST00000437115.2	Transcript	intron_variant,non_coding_transcript_variant	rs1360976	MODIFIER	FGF14-IT1	lincRNA
13:102994263-102994263	A	ENSG00000243319	ENST00000607251.1	Transcript	intron_variant,non_coding_transcript_variant	rs1360976	MODIFIER	FGF14-IT1	lincRNA
13:103001402-103001402	G	ENSG00000243319	ENST00000437115.2	Transcript	intron_variant,non_coding_transcript_variant	rs77669730	MODIFIER	FGF14-IT1	lincRNA
13:103001402-103001402	G	ENSG00000243319	ENST00000607251.1	Transcript	intron_variant,non_coding_transcript_variant	rs77669730	MODIFIER	FGF14-IT1	lincRNA
13:103020981-103020981	A	ENSG00000243319	ENST00000607251.1	Transcript	intron_variant,non_coding_transcript_variant	rs148939156	MODIFIER	FGF14-IT1	lincRNA
13:106113913-106113913	T	ENSG00000232307	ENST00000448407.1	Transcript	intron_variant,non_coding_transcript_variant	rs12583208	MODIFIER	DAOA-AS1	antisense
13:106115591-106115591	A	ENSG00000232307	ENST00000448407.1	Transcript	intron_variant,non_coding_transcript_variant	rs12584489	MODIFIER	DAOA-AS1	antisense
13:106121902-106121902	A	ENSG00000232307	ENST00000448407.1	Transcript	intron_variant,non_coding_transcript_variant	rs7985577	MODIFIER	DAOA-AS1	antisense
13:106122296-106122296	A	ENSG00000232307	ENST00000448407.1	Transcript	intron_variant,non_coding_transcript_variant	rs76180831	MODIFIER	DAOA-AS1	antisense
13:106122863-106122863	T	ENSG00000232307	ENST00000448407.1	Transcript	intron_variant,non_coding_transcript_variant	rs12584039	MODIFIER	DAOA-AS1	antisense
13:106125233-106125233	C	ENSG00000232307	ENST00000448407.1	Transcript	intron_variant,non_coding_transcript_variant	rs118158243	MODIFIER	DAOA-AS1	antisense
13:106126652-106126652	T	ENSG00000232307	ENST00000448407.1	Transcript	intron_variant,non_coding_transcript_variant	rs77447103	MODIFIER	DAOA-AS1	antisense
13:106129981-106129981	A	ENSG00000232307	ENST00000448407.1	Transcript	intron_variant,non_coding_transcript_variant	rs77598264	MODIFIER	DAOA-AS1	antisense
13:106131658-106131658	G	ENSG00000232307	ENST00000448407.1	Transcript	intron_variant,non_coding_transcript_variant	rs117511547	MODIFIER	DAOA-AS1	antisense
13:106131767-106131767	C	ENSG00000232307	ENST00000448407.1	Transcript	intron_variant,non_coding_transcript_variant	rs78759172	MODIFIER	DAOA-AS1	antisense
13:106131872-106131872	T	ENSG00000232307	ENST00000448407.1	Transcript	intron_variant,non_coding_transcript_variant	rs9586861	MODIFIER	DAOA-AS1	antisense
13:106131882-106131882	G	ENSG00000232307	ENST00000448407.1	Transcript	intron_variant,non_coding_transcript_variant	rs9586862	MODIFIER	DAOA-AS1	antisense
13:106140103-106140103	T	ENSG00000232307	ENST00000448407.1	Transcript	intron_variant,non_coding_transcript_variant	rs76945361	MODIFIER	DAOA-AS1	antisense
13:106141076-106141076	A	ENSG00000232307	ENST00000448407.1	Transcript	intron_variant,non_coding_transcript_variant	rs76267339	MODIFIER	DAOA-AS1	antisense
13:106145772-106145775	ATAGATA	ENSG00000232307	ENST00000448407.1	Transcript	intron_variant,non_coding_transcript_variant	-	MODIFIER	DAOA-AS1	antisense
13:106145775-106145778	TATCTAT	ENSG00000232307	ENST00000448407.1	Transcript	intron_variant,non_coding_transcript_variant	-	MODIFIER	DAOA-AS1	antisense
13:106146294-106146294	C	ENSG00000232307	ENST00000448407.1	Transcript	intron_variant,non_coding_transcript_variant	rs747321499	MODIFIER	DAOA-AS1	antisense
13:106152668-106152668	A	ENSG00000232307	ENST00000448407.1	Transcript	intron_variant,non_coding_transcript_variant	rs76805895	MODIFIER	DAOA-AS1	antisense
13:108448109-108448109	C	ENSG00000227248	ENST00000449551.1	Transcript	intron_variant,non_coding_transcript_variant	rs2039953	MODIFIER	FAM155A-IT1	sense_intronic
13:108462581-108462581	G	ENSG00000227248	ENST00000449551.1	Transcript	intron_variant,non_coding_transcript_variant	rs149318634	MODIFIER	FAM155A-IT1	sense_intronic
13:108469203-108469203	C	ENSG00000227248	ENST00000449551.1	Transcript	intron_variant,non_coding_transcript_variant	rs9514741	MODIFIER	FAM155A-IT1	sense_intronic
13:108469800-108469800	T	ENSG00000227248	ENST00000449551.1	Transcript	intron_variant,non_coding_transcript_variant	rs9520591	MODIFIER	FAM155A-IT1	sense_intronic
13:108469824-108469824	C	ENSG00000227248	ENST00000449551.1	Transcript	intron_variant,non_coding_transcript_variant	rs9514742	MODIFIER	FAM155A-IT1	sense_intronic
13:108470537-108470537	A	ENSG00000227248	ENST00000449551.1	Transcript	intron_variant,non_coding_transcript_variant	rs9559165	MODIFIER	FAM155A-IT1	sense_intronic
13:108471146-108471146	A	ENSG00000227248	ENST00000449551.1	Transcript	intron_variant,non_coding_transcript_variant	rs1010465732	MODIFIER	FAM155A-IT1	sense_intronic
13:108471214-108471214	T	ENSG00000227248	ENST00000449551.1	Transcript	intron_variant,non_coding_transcript_variant	rs4772920	MODIFIER	FAM155A-IT1	sense_intronic
13:108471485-108471485	A	ENSG00000227248	ENST00000449551.1	Transcript	intron_variant,non_coding_transcript_variant	rs4772921	MODIFIER	FAM155A-IT1	sense_intronic
13:108471534-108471537	ATATATA	ENSG00000227248	ENST00000449551.1	Transcript	intron_variant,non_coding_transcript_variant	-	MODIFIER	FAM155A-IT1	sense_intronic
13:108472306-108472306	T	ENSG00000227248	ENST00000449551.1	Transcript	intron_variant,non_coding_transcript_variant	rs80117453	MODIFIER	FAM155A-IT1	sense_intronic
13:108472555-108472555	T	ENSG00000227248	ENST00000449551.1	Transcript	intron_variant,non_coding_transcript_variant	rs10508195	MODIFIER	FAM155A-IT1	sense_intronic
13:108473323-108473323	G	ENSG00000227248	ENST00000449551.1	Transcript	intron_variant,non_coding_transcript_variant	rs16971221	MODIFIER	FAM155A-IT1	sense_intronic
13:108478652-108478672	GTGTGTGTGTGTGTGT	ENSG00000227248	ENST00000449551.1	Transcript	intron_variant,non_coding_transcript_variant	rs59010695	MODIFIER	FAM155A-IT1	sense_intronic
13:108479966-108479966	A	ENSG00000227248	ENST00000449551.1	Transcript	intron_variant,non_coding_transcript_variant	rs10508196	MODIFIER	FAM155A-IT1	sense_intronic
13:108481007-108481007	A	ENSG00000227248	ENST00000449551.1	Transcript	intron_variant,non_coding_transcript_variant	rs929762372	MODIFIER	FAM155A-IT1	sense_intronic
13:108482871-108482871	T	ENSG00000227248	ENST00000449551.1	Transcript	intron_variant,non_coding_transcript_variant	rs72657280	MODIFIER	FAM155A-IT1	sense_intronic
13:108483302-108483302	G	ENSG00000227248	ENST00000449551.1	Transcript	intron_variant,non_coding_transcript_variant	rs60461896	MODIFIER	FAM155A-IT1	sense_intronic
13:108484969-108484969	C	ENSG00000227248	ENST00000449551.1	Transcript	intron_variant,non_coding_transcript_variant	rs4426220	MODIFIER	FAM155A-IT1	sense_intronic
13:109934322-109934322	T	ENSG00000223617	ENST00000455487.1	Transcript	non_coding_transcript_exon_variant	rs9555578	MODIFIER	LINC00370	lincRNA
13:109934665-109934665	A	ENSG00000223617	ENST00000455487.1	Transcript	intron_variant,non_coding_transcript_variant	rs76393822	MODIFIER	LINC00370	lincRNA
13:109935502-109935505	AA	ENSG00000223617	ENST00000455487.1	Transcript	intron_variant,non_coding_transcript_variant	rs78941388	MODIFIER	LINC00370	lincRNA
13:109935814-109935814	G	ENSG00000223617	ENST00000455487.1	Transcript	intron_variant,non_coding_transcript_variant	rs79177820	MODIFIER	LINC00370	lincRNA
13:109937602-109937602	T	ENSG00000223617	ENST00000455487.1	Transcript	intron_variant,non_coding_transcript_variant	rs145594743	MODIFIER	LINC00370	lincRNA
13:109937806-109937806	G	ENSG00000223617	ENST00000455487.1	Transcript	intron_variant,non_coding_transcript_variant	rs80264039	MODIFIER	LINC00370	lincRNA
13:109938381-109938381	T	ENSG00000223617	ENST00000455487.1	Transcript	intron_variant,non_coding_transcript_variant	rs9555579	MODIFIER	LINC00370	lincRNA
13:109938855-109938855	A	ENSG00000223617	ENST00000455487.1	Transcript	intron_variant,non_coding_transcript_variant	rs9559537	MODIFIER	LINC00370	lincRNA
13:109939161-109939161	T	ENSG00000223617	ENST00000455487.1	Transcript	intron_variant,non_coding_transcript_variant	rs117164169	MODIFIER	LINC00370	lincRNA
13:112248763-112248763	A	ENSG00000215881	ENST00000401043.3	Transcript	intron_variant,non_coding_transcript_variant	rs56798478	MODIFIER	RP11-65D24.1	sense_overlapping
13:112250096-112250096	T	ENSG00000215881	ENST00000401043.3	Transcript	intron_variant,non_coding_transcript_variant	rs78312427	MODIFIER	RP11-65D24.1	sense_overlapping
13:112255604-112255604	G	ENSG00000215881	ENST00000401043.3	Transcript	intron_variant,non_coding_transcript_variant	rs74128243	MODIFIER	RP11-65D24.1	sense_overlapping
13:112256580-112256580	A	ENSG00000215881	ENST00000401043.3	Transcript	intron_variant,non_coding_transcript_variant	rs75539448	MODIFIER	RP11-65D24.1	sense_overlapping
13:112258037-112258037	A	ENSG00000215881	ENST00000401043.3	Transcript	intron_variant,non_coding_transcript_variant	rs200947006	MODIFIER	RP11-65D24.1	sense_overlapping
13:112259353-112259353	T	ENSG00000215881	ENST00000401043.3	Transcript	intron_variant,non_coding_transcript_variant	rs113310969	MODIFIER	RP11-65D24.1	sense_overlapping
13:112273725-112273754	GTGTCTGTGTGGTG	ENSG00000215881	ENST00000401043.3	Transcript	intron_variant,non_coding_transcript_variant	rs796683272	MODIFIER	RP11-65D24.1	sense_overlapping
13:112274928-112274928	A	ENSG00000215881	ENST00000401043.3	Transcript	intron_variant,non_coding_transcript_variant	rs79371347	MODIFIER	RP11-65D24.1	sense_overlapping
13:112275335-112275335	A	ENSG00000215881	ENST00000401043.3	Transcript	intron_variant,non_coding_transcript_variant	rs4771766	MODIFIER	RP11-65D24.1	sense_overlapping
13:112281238-112281238	G	ENSG00000215881	ENST00000401043.3	Transcript	intron_variant,non_coding_transcript_variant	rs1111847	MODIFIER	RP11-65D24.1	sense_overlapping
13:112283729-112283729	C	ENSG00000215881	ENST00000401043.3	Transcript	intron_variant,non_coding_transcript_variant	rs112792960,COSV65231067	MODIFIER	RP11-65D24.1	sense_overlapping
13:112292977-112292977	T	ENSG00000215881	ENST00000401043.3	Transcript	intron_variant,non_coding_transcript_variant	rs59598015	MODIFIER	RP11-65D24.1	sense_overlapping
13:112971402-112971402	T	ENSG00000260343	ENST00000565936.1	Transcript	non_coding_transcript_exon_variant	rs146670414	MODIFIER	LINC01043	lincRNA
13:114519063-114519063	A	ENSG00000233695	ENST00000458001.1	Transcript	intron_variant,non_coding_transcript_variant	rs76964046	MODIFIER	GAS6-AS1	antisense
13:114519079-114519079	A	ENSG00000233695	ENST00000458001.1	Transcript	intron_variant,non_coding_transcript_variant	rs112815863	MODIFIER	GAS6-AS1	antisense
13:114519127-114519127	C	ENSG00000233695	ENST00000458001.1	Transcript	intron_variant,non_coding_transcript_variant	rs71437257	MODIFIER	GAS6-AS1	antisense
13:114519168-114519168	A	ENSG00000233695	ENST00000458001.1	Transcript	intron_variant,non_coding_transcript_variant	rs1395645947	MODIFIER	GAS6-AS1	antisense
13:114519681-114519681	T	ENSG00000233695	ENST00000458001.1	Transcript	intron_variant,non_coding_transcript_variant	rs72670688	MODIFIER	GAS6-AS1	antisense
13:114521564-114521564	A	ENSG00000233695	ENST00000458001.1	Transcript	intron_variant,non_coding_transcript_variant	rs35282253	MODIFIER	GAS6-AS1	antisense
13:114522858-114522858	A	ENSG00000233695	ENST00000458001.1	Transcript	intron_variant,non_coding_transcript_variant	rs72670681	MODIFIER	GAS6-AS1	antisense
13:114526108-114526108	G	ENSG00000233695	ENST00000458001.1	Transcript	intron_variant,non_coding_transcript_variant	rs11842558	MODIFIER	GAS6-AS1	antisense
13:114527733-114527734	-	ENSG00000233695	ENST00000458001.1	Transcript	intron_variant,non_coding_transcript_variant	rs113529727	MODIFIER	GAS6-AS1	antisense
13:114528149-114528149	G	ENSG00000233695	ENST00000458001.1	Transcript	intron_variant,non_coding_transcript_variant	rs7399581	MODIFIER	GAS6-AS1	antisense
13:114529628-114529628	A	ENSG00000233695	ENST00000458001.1	Transcript	intron_variant,non_coding_transcript_variant	rs71437253	MODIFIER	GAS6-AS1	antisense
13:114529630-114529630	T	ENSG00000233695	ENST00000458001.1	Transcript	intron_variant,non_coding_transcript_variant	rs71437252	MODIFIER	GAS6-AS1	antisense
13:114529636-114529636	T	ENSG00000233695	ENST00000458001.1	Transcript	intron_variant,non_coding_transcript_variant	rs74418326	MODIFIER	GAS6-AS1	antisense
13:114529664-114529664	A	ENSG00000233695	ENST00000458001.1	Transcript	intron_variant,non_coding_transcript_variant	rs77640258	MODIFIER	GAS6-AS1	antisense
13:114529675-114529675	T	ENSG00000233695	ENST00000458001.1	Transcript	intron_variant,non_coding_transcript_variant	rs71437251	MODIFIER	GAS6-AS1	antisense
13:114529830-114529830	A	ENSG00000233695	ENST00000458001.1	Transcript	intron_variant,non_coding_transcript_variant	rs28642684,COSV59850461	MODIFIER	GAS6-AS1	antisense
13:114530114-114530114	A	ENSG00000233695	ENST00000458001.1	Transcript	intron_variant,non_coding_transcript_variant	rs1803628	MODIFIER	GAS6-AS1	antisense
13:114530562-114530562	G	ENSG00000233695	ENST00000458001.1	Transcript	intron_variant,non_coding_transcript_variant	rs9604465	MODIFIER	GAS6-AS1	antisense
13:114530564-114530564	A	ENSG00000233695	ENST00000458001.1	Transcript	intron_variant,non_coding_transcript_variant	rs71437249	MODIFIER	GAS6-AS1	antisense
13:114530787-114530787	C	ENSG00000233695	ENST00000458001.1	Transcript	intron_variant,non_coding_transcript_variant	rs9604497	MODIFIER	GAS6-AS1	antisense
13:114531014-114531014	T	ENSG00000233695	ENST00000458001.1	Transcript	intron_variant,non_coding_transcript_variant	rs9604496	MODIFIER	GAS6-AS1	antisense
13:114531023-114531023	T	ENSG00000233695	ENST00000458001.1	Transcript	intron_variant,non_coding_transcript_variant	rs181290229	MODIFIER	GAS6-AS1	antisense
13:114531024-114531024	G	ENSG00000233695	ENST00000458001.1	Transcript	intron_variant,non_coding_transcript_variant	rs185595351	MODIFIER	GAS6-AS1	antisense
13:114531026-114531026	A	ENSG00000233695	ENST00000458001.1	Transcript	intron_variant,non_coding_transcript_variant	rs190700864	MODIFIER	GAS6-AS1	antisense
13:114531039-114531039	G	ENSG00000233695	ENST00000458001.1	Transcript	intron_variant,non_coding_transcript_variant	rs9604495	MODIFIER	GAS6-AS1	antisense
13:114531724-114531724	T	ENSG00000233695	ENST00000458001.1	Transcript	intron_variant,non_coding_transcript_variant	rs74118432	MODIFIER	GAS6-AS1	antisense
13:114532076-114532076	A	ENSG00000233695	ENST00000458001.1	Transcript	intron_variant,non_coding_transcript_variant	rs111272638,COSV59847984	MODIFIER	GAS6-AS1	antisense
13:114532182-114532182	C	ENSG00000233695	ENST00000458001.1	Transcript	intron_variant,non_coding_transcript_variant	rs1233187753	MODIFIER	GAS6-AS1	antisense
13:114532187-114532187	A	ENSG00000233695	ENST00000458001.1	Transcript	intron_variant,non_coding_transcript_variant	rs1480221834	MODIFIER	GAS6-AS1	antisense
13:114532202-114532202	G	ENSG00000233695	ENST00000458001.1	Transcript	intron_variant,non_coding_transcript_variant	rs371276758	MODIFIER	GAS6-AS1	antisense
13:114532433-114532433	C	ENSG00000233695	ENST00000458001.1	Transcript	intron_variant,non_coding_transcript_variant	rs919004694	MODIFIER	GAS6-AS1	antisense
13:114533713-114533714	-	ENSG00000233695	ENST00000458001.1	Transcript	intron_variant,non_coding_transcript_variant	rs753036959	MODIFIER	GAS6-AS1	antisense
13:114533761-114533761	G	ENSG00000233695	ENST00000458001.1	Transcript	intron_variant,non_coding_transcript_variant	rs12184761	MODIFIER	GAS6-AS1	antisense
13:114534482-114534485	T	ENSG00000233695	ENST00000458001.1	Transcript	intron_variant,non_coding_transcript_variant	rs548626126	MODIFIER	GAS6-AS1	antisense
13:114536340-114536340	T	ENSG00000233695	ENST00000458001.1	Transcript	intron_variant,non_coding_transcript_variant	rs41284479	MODIFIER	GAS6-AS1	antisense
13:114538460-114538460	T	ENSG00000233695	ENST00000458001.1	Transcript	intron_variant,non_coding_transcript_variant	rs7331124	MODIFIER	GAS6-AS1	antisense
13:19586058-19586062	CCC	ENSG00000232685	ENST00000456737.1	Transcript	non_coding_transcript_exon_variant	rs201271519	MODIFIER	LINC00442	antisense
13:19586058-19586062	CCC	ENSG00000232685	ENST00000542070.1	Transcript	non_coding_transcript_exon_variant	rs201271519	MODIFIER	LINC00442	antisense
13:30448663-30448663	C	ENSG00000224329	ENST00000453470.2	Transcript	intron_variant,non_coding_transcript_variant	rs9508579	MODIFIER	LINC00297	lincRNA
13:30455309-30455309	G	ENSG00000224329	ENST00000453470.2	Transcript	intron_variant,non_coding_transcript_variant	rs117345791	MODIFIER	LINC00297	lincRNA
13:31484324-31484327	ACAAAAACA	ENSG00000224743	ENST00000585870.1	Transcript	intron_variant,non_coding_transcript_variant	-	MODIFIER	TEX26-AS1	antisense
13:31484324-31484327	ACAAAAACA	ENSG00000224743	ENST00000588726.1	Transcript	intron_variant,non_coding_transcript_variant	-	MODIFIER	TEX26-AS1	antisense
13:31484324-31484327	ACAAAAACA	ENSG00000224743	ENST00000590344.1	Transcript	intron_variant,non_coding_transcript_variant	-	MODIFIER	TEX26-AS1	antisense
13:31484324-31484327	ACAAAAACA	ENSG00000224743	ENST00000590721.1	Transcript	intron_variant,non_coding_transcript_variant	-	MODIFIER	TEX26-AS1	antisense
13:31484324-31484327	ACAAAAACA	ENSG00000224743	ENST00000592950.1	Transcript	intron_variant,non_coding_transcript_variant	-	MODIFIER	TEX26-AS1	antisense
13:31484324-31484327	ACAAAAACA	ENSG00000224743	ENST00000593246.1	Transcript	intron_variant,non_coding_transcript_variant	-	MODIFIER	TEX26-AS1	antisense
13:31495158-31495158	A	ENSG00000224743	ENST00000451495.2	Transcript	intron_variant,non_coding_transcript_variant	rs41291239	MODIFIER	TEX26-AS1	antisense
13:31495158-31495158	A	ENSG00000224743	ENST00000585870.1	Transcript	intron_variant,non_coding_transcript_variant	rs41291239	MODIFIER	TEX26-AS1	antisense
13:31495158-31495158	A	ENSG00000224743	ENST00000586464.1	Transcript	intron_variant,non_coding_transcript_variant	rs41291239	MODIFIER	TEX26-AS1	antisense
13:31495158-31495158	A	ENSG00000224743	ENST00000586973.1	Transcript	intron_variant,non_coding_transcript_variant	rs41291239	MODIFIER	TEX26-AS1	antisense
13:31495158-31495158	A	ENSG00000224743	ENST00000588726.1	Transcript	intron_variant,non_coding_transcript_variant	rs41291239	MODIFIER	TEX26-AS1	antisense
13:31495158-31495158	A	ENSG00000224743	ENST00000590344.1	Transcript	intron_variant,non_coding_transcript_variant	rs41291239	MODIFIER	TEX26-AS1	antisense
13:31495158-31495158	A	ENSG00000224743	ENST00000590721.1	Transcript	intron_variant,non_coding_transcript_variant	rs41291239	MODIFIER	TEX26-AS1	antisense
13:31495158-31495158	A	ENSG00000224743	ENST00000592950.1	Transcript	intron_variant,non_coding_transcript_variant	rs41291239	MODIFIER	TEX26-AS1	antisense
13:31495158-31495158	A	ENSG00000224743	ENST00000593246.1	Transcript	intron_variant,non_coding_transcript_variant	rs41291239	MODIFIER	TEX26-AS1	antisense
13:44978196-44978196	C	ENSG00000237361	ENST00000432701.2	Transcript	intron_variant,non_coding_transcript_variant	rs149037432	MODIFIER	LINC01071	lincRNA
13:44978237-44978264	TCTGTTTCTCT	ENSG00000237361	ENST00000432701.2	Transcript	intron_variant,non_coding_transcript_variant	rs577619412	MODIFIER	LINC01071	lincRNA
13:64561293-64561293	G	ENSG00000227674	ENST00000456627.1	Transcript	intron_variant,non_coding_transcript_variant	-	MODIFIER	LINC00355	lincRNA
13:64561640-64561640	G	ENSG00000227674	ENST00000456627.1	Transcript	intron_variant,non_coding_transcript_variant	rs9317371	MODIFIER	LINC00355	lincRNA
13:64562516-64562516	A	ENSG00000227674	ENST00000456627.1	Transcript	intron_variant,non_coding_transcript_variant	rs182968161	MODIFIER	LINC00355	lincRNA
13:64571123-64571124	TTT	ENSG00000227674	ENST00000456627.1	Transcript	intron_variant,non_coding_transcript_variant	-	MODIFIER	LINC00355	lincRNA
13:64585997-64585997	C	ENSG00000227674	ENST00000456627.1	Transcript	intron_variant,non_coding_transcript_variant	rs141451899	MODIFIER	LINC00355	lincRNA
13:64590025-64590035	-	ENSG00000227674	ENST00000456627.1	Transcript	intron_variant,non_coding_transcript_variant	-	MODIFIER	LINC00355	lincRNA
13:64591175-64591175	A	ENSG00000227674	ENST00000456627.1	Transcript	intron_variant,non_coding_transcript_variant	rs140024721	MODIFIER	LINC00355	lincRNA
13:64596729-64596729	T	ENSG00000227674	ENST00000456627.1	Transcript	intron_variant,non_coding_transcript_variant	rs566702978	MODIFIER	LINC00355	lincRNA
13:64597704-64597704	T	ENSG00000227674	ENST00000456627.1	Transcript	intron_variant,non_coding_transcript_variant	rs1494794	MODIFIER	LINC00355	lincRNA
13:64600600-64600600	G	ENSG00000227674	ENST00000456627.1	Transcript	intron_variant,non_coding_transcript_variant	rs139537329	MODIFIER	LINC00355	lincRNA
13:64604639-64604639	C	ENSG00000227674	ENST00000456627.1	Transcript	intron_variant,non_coding_transcript_variant	rs78648389	MODIFIER	LINC00355	lincRNA
13:64613144-64613144	T	ENSG00000227674	ENST00000456627.1	Transcript	intron_variant,non_coding_transcript_variant	rs66505185	MODIFIER	LINC00355	lincRNA
13:64615896-64615908	-	ENSG00000227674	ENST00000456627.1	Transcript	intron_variant,non_coding_transcript_variant	rs1566205762	MODIFIER	LINC00355	lincRNA
13:64619609-64619609	C	ENSG00000227674	ENST00000456627.1	Transcript	intron_variant,non_coding_transcript_variant	rs148904291	MODIFIER	LINC00355	lincRNA
13:71593824-71593824	C	ENSG00000226846	ENST00000428761.1	Transcript	intron_variant,non_coding_transcript_variant	rs78785953	MODIFIER	LINC00348	lincRNA
13:71594873-71594873	C	ENSG00000226846	ENST00000428761.1	Transcript	intron_variant,non_coding_transcript_variant	rs11619284	MODIFIER	LINC00348	lincRNA
13:71595695-71595695	G	ENSG00000226846	ENST00000428761.1	Transcript	intron_variant,non_coding_transcript_variant	rs117258291	MODIFIER	LINC00348	lincRNA
13:71596128-71596128	A	ENSG00000226846	ENST00000428761.1	Transcript	intron_variant,non_coding_transcript_variant	rs35113722	MODIFIER	LINC00348	lincRNA
13:71596974-71596976	AAAAACA	ENSG00000226846	ENST00000428761.1	Transcript	intron_variant,non_coding_transcript_variant	-	MODIFIER	LINC00348	lincRNA
13:71597352-71597352	G	ENSG00000226846	ENST00000428761.1	Transcript	intron_variant,non_coding_transcript_variant	rs34710114	MODIFIER	LINC00348	lincRNA
13:71598376-71598376	G	ENSG00000226846	ENST00000428761.1	Transcript	intron_variant,non_coding_transcript_variant	rs34371086	MODIFIER	LINC00348	lincRNA
13:71602604-71602604	C	ENSG00000226846	ENST00000428761.1	Transcript	intron_variant,non_coding_transcript_variant	rs74734168	MODIFIER	LINC00348	lincRNA
13:71602667-71602667	C	ENSG00000226846	ENST00000428761.1	Transcript	intron_variant,non_coding_transcript_variant	rs9599768	MODIFIER	LINC00348	lincRNA
13:71605448-71605448	C	ENSG00000226846	ENST00000428761.1	Transcript	intron_variant,non_coding_transcript_variant	rs34287007	MODIFIER	LINC00348	lincRNA
13:71612309-71612309	A	ENSG00000226846	ENST00000428761.1	Transcript	intron_variant,non_coding_transcript_variant	rs34869726	MODIFIER	LINC00348	lincRNA
13:71614198-71614198	A	ENSG00000226846	ENST00000428761.1	Transcript	intron_variant,non_coding_transcript_variant	rs803790	MODIFIER	LINC00348	lincRNA
13:71622112-71622112	C	ENSG00000226846	ENST00000428761.1	Transcript	intron_variant,non_coding_transcript_variant	rs184549839	MODIFIER	LINC00348	lincRNA
13:71623167-71623167	A	ENSG00000226846	ENST00000428761.1	Transcript	intron_variant,non_coding_transcript_variant	rs803784	MODIFIER	LINC00348	lincRNA
13:71629641-71629642	-	ENSG00000226846	ENST00000428761.1	Transcript	intron_variant,non_coding_transcript_variant	rs774373847	MODIFIER	LINC00348	lincRNA
13:71629778-71629778	A	ENSG00000226846	ENST00000428761.1	Transcript	intron_variant,non_coding_transcript_variant	rs191737043	MODIFIER	LINC00348	lincRNA
13:71639609-71639609	A	ENSG00000226846	ENST00000428761.1	Transcript	intron_variant,non_coding_transcript_variant	rs752194679	MODIFIER	LINC00348	lincRNA
13:71642889-71642889	T	ENSG00000226846	ENST00000428761.1	Transcript	intron_variant,non_coding_transcript_variant	rs115696379	MODIFIER	LINC00348	lincRNA
13:71645587-71645587	T	ENSG00000226846	ENST00000428761.1	Transcript	intron_variant,non_coding_transcript_variant	rs530316905	MODIFIER	LINC00348	lincRNA
13:71650066-71650066	C	ENSG00000226846	ENST00000428761.1	Transcript	intron_variant,non_coding_transcript_variant	rs36064045	MODIFIER	LINC00348	lincRNA
13:71657454-71657454	G	ENSG00000226846	ENST00000428761.1	Transcript	intron_variant,non_coding_transcript_variant	rs12860634	MODIFIER	LINC00348	lincRNA
13:71658952-71658952	T	ENSG00000226846	ENST00000428761.1	Transcript	intron_variant,non_coding_transcript_variant	rs12868851	MODIFIER	LINC00348	lincRNA
13:71661866-71661866	C	ENSG00000226846	ENST00000428761.1	Transcript	intron_variant,non_coding_transcript_variant	rs12876046	MODIFIER	LINC00348	lincRNA
13:71665873-71665873	C	ENSG00000226846	ENST00000428761.1	Transcript	intron_variant,non_coding_transcript_variant	rs34176090	MODIFIER	LINC00348	lincRNA
13:71668773-71668773	G	ENSG00000226846	ENST00000428761.1	Transcript	intron_variant,non_coding_transcript_variant	rs146959773	MODIFIER	LINC00348	lincRNA
13:71670468-71670468	G	ENSG00000226846	ENST00000428761.1	Transcript	intron_variant,non_coding_transcript_variant	rs12876285	MODIFIER	LINC00348	lincRNA
13:71676495-71676495	G	ENSG00000226846	ENST00000428761.1	Transcript	intron_variant,non_coding_transcript_variant	rs4545687	MODIFIER	LINC00348	lincRNA
13:71677152-71677152	A	ENSG00000226846	ENST00000428761.1	Transcript	intron_variant,non_coding_transcript_variant	rs35279157	MODIFIER	LINC00348	lincRNA
13:71677440-71677440	T	ENSG00000226846	ENST00000428761.1	Transcript	intron_variant,non_coding_transcript_variant	rs1886938	MODIFIER	LINC00348	lincRNA
13:71679278-71679278	C	ENSG00000226846	ENST00000428761.1	Transcript	intron_variant,non_coding_transcript_variant	rs12867896	MODIFIER	LINC00348	lincRNA
13:71687981-71687981	T	ENSG00000226846	ENST00000428761.1	Transcript	intron_variant,non_coding_transcript_variant	rs34517921	MODIFIER	LINC00348	lincRNA
13:71693570-71693573	CTTCCTT	ENSG00000226846	ENST00000428761.1	Transcript	intron_variant,non_coding_transcript_variant	-	MODIFIER	LINC00348	lincRNA
13:71694329-71694337	AAAAAAA	ENSG00000226846	ENST00000428761.1	Transcript	intron_variant,non_coding_transcript_variant	rs77850471	MODIFIER	LINC00348	lincRNA
13:71695286-71695286	T	ENSG00000226846	ENST00000428761.1	Transcript	intron_variant,non_coding_transcript_variant	rs76364637	MODIFIER	LINC00348	lincRNA
13:71697444-71697444	A	ENSG00000226846	ENST00000428761.1	Transcript	intron_variant,non_coding_transcript_variant	rs7988963	MODIFIER	LINC00348	lincRNA
13:71699391-71699391	C	ENSG00000226846	ENST00000428761.1	Transcript	intron_variant,non_coding_transcript_variant	rs4884935	MODIFIER	LINC00348	lincRNA
13:71699645-71699645	T	ENSG00000226846	ENST00000428761.1	Transcript	intron_variant,non_coding_transcript_variant	rs12856183	MODIFIER	LINC00348	lincRNA
13:71700017-71700017	T	ENSG00000226846	ENST00000428761.1	Transcript	intron_variant,non_coding_transcript_variant	rs7320703	MODIFIER	LINC00348	lincRNA
13:71708359-71708359	G	ENSG00000226846	ENST00000428761.1	Transcript	intron_variant,non_coding_transcript_variant	rs191394356	MODIFIER	LINC00348	lincRNA
13:71723741-71723744	AAATAAA	ENSG00000226846	ENST00000428761.1	Transcript	intron_variant,non_coding_transcript_variant	-	MODIFIER	LINC00348	lincRNA
13:71727685-71727685	C	ENSG00000226846	ENST00000428761.1	Transcript	intron_variant,non_coding_transcript_variant	rs71429692	MODIFIER	LINC00348	lincRNA
13:71727717-71727717	T	ENSG00000226846	ENST00000428761.1	Transcript	intron_variant,non_coding_transcript_variant	rs71429693	MODIFIER	LINC00348	lincRNA
13:71729827-71729827	C	ENSG00000226846	ENST00000428761.1	Transcript	intron_variant,non_coding_transcript_variant	rs34955599	MODIFIER	LINC00348	lincRNA
13:71738264-71738264	A	ENSG00000226846	ENST00000428761.1	Transcript	intron_variant,non_coding_transcript_variant	rs12872590	MODIFIER	LINC00348	lincRNA
13:71740687-71740688	-	ENSG00000226846	ENST00000428761.1	Transcript	intron_variant,non_coding_transcript_variant	rs544179673	MODIFIER	LINC00348	lincRNA
13:91548874-91548874	A	ENSG00000231674	ENST00000419272.1	Transcript	intron_variant,non_coding_transcript_variant	rs75255348	MODIFIER	LINC00410	lincRNA
13:92000420-92000420	CA	ENSG00000215417	ENST00000400282.2	Transcript	intron_variant,non_coding_transcript_variant	rs10630963	MODIFIER	MIR17HG	lincRNA
13:92000420-92000420	CA	ENSG00000215417	ENST00000581816.1	Transcript	intron_variant,non_coding_transcript_variant	rs10630963	MODIFIER	MIR17HG	lincRNA
13:92000420-92000420	CA	ENSG00000215417	ENST00000582141.1	Transcript	intron_variant,non_coding_transcript_variant	rs10630963	MODIFIER	MIR17HG	retained_intron
13:96132584-96132592	CTTC	ENSG00000223392	ENST00000416909.1	Transcript	intron_variant,non_coding_transcript_variant	rs112799440	MODIFIER	CLDN10-AS1	antisense
13:96137709-96137709	T	ENSG00000223392	ENST00000416909.1	Transcript	intron_variant,non_coding_transcript_variant	rs183325839	MODIFIER	CLDN10-AS1	antisense
13:96148397-96148397	T	ENSG00000223392	ENST00000416909.1	Transcript	intron_variant,non_coding_transcript_variant	rs56896735	MODIFIER	CLDN10-AS1	antisense
13:96149052-96149052	C	ENSG00000223392	ENST00000416909.1	Transcript	intron_variant,non_coding_transcript_variant	rs9669864	MODIFIER	CLDN10-AS1	antisense
13:96150120-96150129	GAAGTGAAGTGAAG	ENSG00000223392	ENST00000416909.1	Transcript	intron_variant,non_coding_transcript_variant	rs60610959	MODIFIER	CLDN10-AS1	antisense
13:96154631-96154631	C	ENSG00000223392	ENST00000416909.1	Transcript	intron_variant,non_coding_transcript_variant	rs7988162	MODIFIER	CLDN10-AS1	antisense
13:96163882-96163882	A	ENSG00000223392	ENST00000416909.1	Transcript	intron_variant,non_coding_transcript_variant	rs112340957	MODIFIER	CLDN10-AS1	antisense
13:96166514-96166514	A	ENSG00000223392	ENST00000416909.1	Transcript	intron_variant,non_coding_transcript_variant	rs75658807	MODIFIER	CLDN10-AS1	antisense
13:96168245-96168245	A	ENSG00000223392	ENST00000416909.1	Transcript	intron_variant,non_coding_transcript_variant	rs9524999	MODIFIER	CLDN10-AS1	antisense
13:96168254-96168254	G	ENSG00000223392	ENST00000416909.1	Transcript	intron_variant,non_coding_transcript_variant	rs9525001	MODIFIER	CLDN10-AS1	antisense
13:96169354-96169354	T	ENSG00000223392	ENST00000416909.1	Transcript	intron_variant,non_coding_transcript_variant	rs9561891	MODIFIER	CLDN10-AS1	antisense
13:96176320-96176320	T	ENSG00000223392	ENST00000416909.1	Transcript	intron_variant,non_coding_transcript_variant	rs35556246	MODIFIER	CLDN10-AS1	antisense
13:96177446-96177446	G	ENSG00000223392	ENST00000416909.1	Transcript	intron_variant,non_coding_transcript_variant	rs34238981	MODIFIER	CLDN10-AS1	antisense
13:96178145-96178145	A	ENSG00000223392	ENST00000416909.1	Transcript	intron_variant,non_coding_transcript_variant	rs7993626	MODIFIER	CLDN10-AS1	antisense
13:96178707-96178707	C	ENSG00000223392	ENST00000416909.1	Transcript	intron_variant,non_coding_transcript_variant	rs35679876	MODIFIER	CLDN10-AS1	antisense
13:96179063-96179063	C	ENSG00000223392	ENST00000416909.1	Transcript	intron_variant,non_coding_transcript_variant	rs118010745	MODIFIER	CLDN10-AS1	antisense
13:96180029-96180029	T	ENSG00000223392	ENST00000416909.1	Transcript	intron_variant,non_coding_transcript_variant	rs151286960	MODIFIER	CLDN10-AS1	antisense
13:96180044-96180044	C	ENSG00000223392	ENST00000416909.1	Transcript	intron_variant,non_coding_transcript_variant	rs35139994	MODIFIER	CLDN10-AS1	antisense
14:102103530-102103530	T	ENSG00000258404	ENST00000557778.1	Transcript	intron_variant,non_coding_transcript_variant	rs55785937	MODIFIER	RP11-1029J19.5	lincRNA
14:102109360-102109360	C	ENSG00000258404	ENST00000557778.1	Transcript	intron_variant,non_coding_transcript_variant	rs141240853	MODIFIER	RP11-1029J19.5	lincRNA
14:102111243-102111254	AAAAAAAAAA	ENSG00000258404	ENST00000557778.1	Transcript	intron_variant,non_coding_transcript_variant	rs34164607	MODIFIER	RP11-1029J19.5	lincRNA
14:102121740-102121740	A	ENSG00000258404	ENST00000557778.1	Transcript	intron_variant,non_coding_transcript_variant	rs61993967	MODIFIER	RP11-1029J19.5	lincRNA
14:102122656-102122656	T	ENSG00000258404	ENST00000557778.1	Transcript	intron_variant,non_coding_transcript_variant	rs116855489	MODIFIER	RP11-1029J19.5	lincRNA
14:102122814-102122814	A	ENSG00000258404	ENST00000557778.1	Transcript	intron_variant,non_coding_transcript_variant	rs55836060	MODIFIER	RP11-1029J19.5	lincRNA
14:102123165-102123165	C	ENSG00000258404	ENST00000557778.1	Transcript	intron_variant,non_coding_transcript_variant	rs72713609	MODIFIER	RP11-1029J19.5	lincRNA
14:102125880-102125890	TTTTTTTTTTT	ENSG00000258404	ENST00000557778.1	Transcript	intron_variant,non_coding_transcript_variant	rs34746662	MODIFIER	RP11-1029J19.5	lincRNA
14:102126242-102126242	A	ENSG00000258404	ENST00000557778.1	Transcript	intron_variant,non_coding_transcript_variant	rs72713610	MODIFIER	RP11-1029J19.5	lincRNA
14:102145498-102145498	C	ENSG00000258404	ENST00000557778.1	Transcript	intron_variant,non_coding_transcript_variant	rs72713631	MODIFIER	RP11-1029J19.5	lincRNA
14:102147637-102147637	T	ENSG00000258404	ENST00000557778.1	Transcript	intron_variant,non_coding_transcript_variant	rs113369036	MODIFIER	RP11-1029J19.5	lincRNA
14:102147741-102147741	A	ENSG00000258404	ENST00000557778.1	Transcript	intron_variant,non_coding_transcript_variant	rs61993969	MODIFIER	RP11-1029J19.5	lincRNA
14:102151545-102151545	T	ENSG00000258404	ENST00000557778.1	Transcript	intron_variant,non_coding_transcript_variant	rs376101965	MODIFIER	RP11-1029J19.5	lincRNA
14:102179090-102179090	C	ENSG00000258404	ENST00000557778.1	Transcript	intron_variant,non_coding_transcript_variant	rs185482191	MODIFIER	RP11-1029J19.5	lincRNA
14:102179554-102179560	CC	ENSG00000258404	ENST00000557778.1	Transcript	intron_variant,non_coding_transcript_variant	rs200199569	MODIFIER	RP11-1029J19.5	lincRNA
14:102184890-102184900	TTAAA	ENSG00000258404	ENST00000557778.1	Transcript	intron_variant,non_coding_transcript_variant	rs753898229	MODIFIER	RP11-1029J19.5	lincRNA
14:102187455-102187482	TATATAATATATATATAATATATATATTATATGTATATAATATATATATAATATATATAT	ENSG00000258404	ENST00000557778.1	Transcript	intron_variant,non_coding_transcript_variant	-	MODIFIER	RP11-1029J19.5	lincRNA
14:102190938-102190938	C	ENSG00000258404	ENST00000557778.1	Transcript	intron_variant,non_coding_transcript_variant	rs62650182	MODIFIER	RP11-1029J19.5	lincRNA
14:102191247-102191247	G	ENSG00000258404	ENST00000557778.1	Transcript	intron_variant,non_coding_transcript_variant	rs188231414	MODIFIER	RP11-1029J19.5	lincRNA
14:102191319-102191330	TATATATATATAT	ENSG00000258404	ENST00000557778.1	Transcript	intron_variant,non_coding_transcript_variant	rs531827670	MODIFIER	RP11-1029J19.5	lincRNA
14:102191607-102191616	CCTATATATGCCCTATATAT	ENSG00000258404	ENST00000557778.1	Transcript	intron_variant,non_coding_transcript_variant	-	MODIFIER	RP11-1029J19.5	lincRNA
14:102192215-102192216	-	ENSG00000258404	ENST00000557778.1	Transcript	intron_variant,non_coding_transcript_variant	rs1566800756	MODIFIER	RP11-1029J19.5	lincRNA
14:29256639-29256639	C	ENSG00000186960	ENST00000550266.1	Transcript	intron_variant,non_coding_transcript_variant	rs12888113	MODIFIER	C14orf23	processed_transcript
14:29259725-29259725	T	ENSG00000186960	ENST00000550266.1	Transcript	intron_variant,non_coding_transcript_variant	rs17114301	MODIFIER	C14orf23	processed_transcript
14:32544664-32544664	C	ENSG00000258655	ENST00000553596.1	Transcript	non_coding_transcript_exon_variant	rs57278628	MODIFIER	ARHGAP5-AS1	antisense
14:32545316-32545316	A	ENSG00000258655	ENST00000553596.1	Transcript	non_coding_transcript_exon_variant	rs61730944	MODIFIER	ARHGAP5-AS1	antisense
14:36989696-36989696	T	ENSG00000253563	ENST00000521292.2	Transcript	intron_variant,non_coding_transcript_variant	rs79781382	MODIFIER	NKX2-1-AS1	antisense
14:36989849-36989849	T	ENSG00000253563	ENST00000521292.2	Transcript	intron_variant,non_coding_transcript_variant	rs2075578	MODIFIER	NKX2-1-AS1	antisense
14:36990890-36990890	A	ENSG00000253563	ENST00000521292.2	Transcript	non_coding_transcript_exon_variant	rs35710229	MODIFIER	NKX2-1-AS1	antisense
14:36991229-36991229	T	ENSG00000253563	ENST00000521292.2	Transcript	non_coding_transcript_exon_variant	rs12894724	MODIFIER	NKX2-1-AS1	antisense
14:46180559-46180559	G	ENSG00000258616	ENST00000554431.1	Transcript	intron_variant,non_coding_transcript_variant	rs117806413	MODIFIER	RP11-369C8.1	lincRNA
14:46180559-46180559	G	ENSG00000258616	ENST00000554711.1	Transcript	intron_variant,non_coding_transcript_variant	rs117806413	MODIFIER	RP11-369C8.1	lincRNA
14:46180559-46180559	G	ENSG00000258616	ENST00000554810.1	Transcript	intron_variant,non_coding_transcript_variant	rs117806413	MODIFIER	RP11-369C8.1	lincRNA
14:46180559-46180559	G	ENSG00000258616	ENST00000555442.1	Transcript	intron_variant,non_coding_transcript_variant	rs117806413	MODIFIER	RP11-369C8.1	lincRNA
14:46180559-46180559	G	ENSG00000258616	ENST00000557602.1	Transcript	intron_variant,non_coding_transcript_variant	rs117806413	MODIFIER	RP11-369C8.1	lincRNA
14:46182666-46182666	A	ENSG00000258616	ENST00000554431.1	Transcript	intron_variant,non_coding_transcript_variant	rs57739802	MODIFIER	RP11-369C8.1	lincRNA
14:46182666-46182666	A	ENSG00000258616	ENST00000554711.1	Transcript	intron_variant,non_coding_transcript_variant	rs57739802	MODIFIER	RP11-369C8.1	lincRNA
14:46182666-46182666	A	ENSG00000258616	ENST00000554810.1	Transcript	intron_variant,non_coding_transcript_variant	rs57739802	MODIFIER	RP11-369C8.1	lincRNA
14:46182666-46182666	A	ENSG00000258616	ENST00000555442.1	Transcript	intron_variant,non_coding_transcript_variant	rs57739802	MODIFIER	RP11-369C8.1	lincRNA
14:46182666-46182666	A	ENSG00000258616	ENST00000557602.1	Transcript	intron_variant,non_coding_transcript_variant	rs57739802	MODIFIER	RP11-369C8.1	lincRNA
14:46182700-46182700	A	ENSG00000258616	ENST00000554431.1	Transcript	intron_variant,non_coding_transcript_variant	rs61525041	MODIFIER	RP11-369C8.1	lincRNA
14:46182700-46182700	A	ENSG00000258616	ENST00000554711.1	Transcript	intron_variant,non_coding_transcript_variant	rs61525041	MODIFIER	RP11-369C8.1	lincRNA
14:46182700-46182700	A	ENSG00000258616	ENST00000554810.1	Transcript	intron_variant,non_coding_transcript_variant	rs61525041	MODIFIER	RP11-369C8.1	lincRNA
14:46182700-46182700	A	ENSG00000258616	ENST00000555442.1	Transcript	intron_variant,non_coding_transcript_variant	rs61525041	MODIFIER	RP11-369C8.1	lincRNA
14:46182700-46182700	A	ENSG00000258616	ENST00000557602.1	Transcript	intron_variant,non_coding_transcript_variant	rs61525041	MODIFIER	RP11-369C8.1	lincRNA
14:46431570-46431570	T	ENSG00000258700	ENST00000555246.1	Transcript	intron_variant,non_coding_transcript_variant	rs61998300	MODIFIER	LINC00871	lincRNA
14:46441840-46441840	C	ENSG00000258700	ENST00000555246.1	Transcript	intron_variant,non_coding_transcript_variant	rs72680871	MODIFIER	LINC00871	lincRNA
14:46443583-46443583	T	ENSG00000258700	ENST00000555246.1	Transcript	intron_variant,non_coding_transcript_variant	rs7152088	MODIFIER	LINC00871	lincRNA
14:46455682-46455682	C	ENSG00000258700	ENST00000555246.1	Transcript	intron_variant,non_coding_transcript_variant	rs79287521	MODIFIER	LINC00871	lincRNA
14:46461201-46461201	C	ENSG00000258700	ENST00000555246.1	Transcript	intron_variant,non_coding_transcript_variant	rs61998301	MODIFIER	LINC00871	lincRNA
14:46461482-46461482	T	ENSG00000258700	ENST00000555246.1	Transcript	intron_variant,non_coding_transcript_variant	rs1006452499	MODIFIER	LINC00871	lincRNA
14:46461753-46461753	G	ENSG00000258700	ENST00000555246.1	Transcript	intron_variant,non_coding_transcript_variant	rs9743643	MODIFIER	LINC00871	lincRNA
14:46462460-46462460	A	ENSG00000258700	ENST00000555246.1	Transcript	intron_variant,non_coding_transcript_variant	rs532286532	MODIFIER	LINC00871	lincRNA
14:46463617-46463617	C	ENSG00000258700	ENST00000555246.1	Transcript	intron_variant,non_coding_transcript_variant	rs72621085	MODIFIER	LINC00871	lincRNA
14:46464796-46464796	T	ENSG00000258700	ENST00000555246.1	Transcript	intron_variant,non_coding_transcript_variant	rs117003133	MODIFIER	LINC00871	lincRNA
14:46475831-46475831	G	ENSG00000258700	ENST00000555246.1	Transcript	intron_variant,non_coding_transcript_variant	rs2415936	MODIFIER	LINC00871	lincRNA
14:46475969-46475969	G	ENSG00000258700	ENST00000555246.1	Transcript	intron_variant,non_coding_transcript_variant	rs72621086	MODIFIER	LINC00871	lincRNA
14:46477922-46477922	C	ENSG00000258700	ENST00000555246.1	Transcript	intron_variant,non_coding_transcript_variant	rs17092573	MODIFIER	LINC00871	lincRNA
14:46477992-46477994	G	ENSG00000258700	ENST00000555246.1	Transcript	intron_variant,non_coding_transcript_variant	rs78220944	MODIFIER	LINC00871	lincRNA
14:46486366-46486366	T	ENSG00000258700	ENST00000555246.1	Transcript	intron_variant,non_coding_transcript_variant	rs541064675	MODIFIER	LINC00871	lincRNA
14:46495697-46495697	T	ENSG00000258700	ENST00000555246.1	Transcript	intron_variant,non_coding_transcript_variant	rs61998304	MODIFIER	LINC00871	lincRNA
14:46519840-46519844	TCTCTC	ENSG00000258700	ENST00000555246.1	Transcript	intron_variant,non_coding_transcript_variant	rs910640218	MODIFIER	LINC00871	lincRNA
14:46520335-46520335	C	ENSG00000258700	ENST00000555246.1	Transcript	intron_variant,non_coding_transcript_variant	rs557424126	MODIFIER	LINC00871	lincRNA
14:46522092-46522092	A	ENSG00000258700	ENST00000555246.1	Transcript	intron_variant,non_coding_transcript_variant	rs75407830	MODIFIER	LINC00871	lincRNA
14:46525760-46525760	A	ENSG00000258700	ENST00000555246.1	Transcript	intron_variant,non_coding_transcript_variant	rs368067633	MODIFIER	LINC00871	lincRNA
14:46526053-46526066	TTTTTTTTTTTT	ENSG00000258700	ENST00000555246.1	Transcript	intron_variant,non_coding_transcript_variant	rs35742282	MODIFIER	LINC00871	lincRNA
14:46529495-46529495	T	ENSG00000258700	ENST00000555246.1	Transcript	intron_variant,non_coding_transcript_variant	rs61998306	MODIFIER	LINC00871	lincRNA
14:46531972-46531972	T	ENSG00000258700	ENST00000555246.1	Transcript	intron_variant,non_coding_transcript_variant	rs10138440	MODIFIER	LINC00871	lincRNA
14:46532299-46532299	T	ENSG00000258700	ENST00000555246.1	Transcript	intron_variant,non_coding_transcript_variant	rs79746225	MODIFIER	LINC00871	lincRNA
14:46533155-46533155	T	ENSG00000258700	ENST00000555246.1	Transcript	intron_variant,non_coding_transcript_variant	rs75178152	MODIFIER	LINC00871	lincRNA
14:46536631-46536631	G	ENSG00000258700	ENST00000555246.1	Transcript	intron_variant,non_coding_transcript_variant	rs10151931	MODIFIER	LINC00871	lincRNA
14:46536631-46536631	G	ENSG00000258700	ENST00000556886.1	Transcript	intron_variant,non_coding_transcript_variant	rs10151931	MODIFIER	LINC00871	lincRNA
14:46538525-46538525	C	ENSG00000258700	ENST00000555246.1	Transcript	intron_variant,non_coding_transcript_variant	-	MODIFIER	LINC00871	lincRNA
14:46538525-46538525	C	ENSG00000258700	ENST00000556886.1	Transcript	intron_variant,non_coding_transcript_variant	-	MODIFIER	LINC00871	lincRNA
14:46543021-46543021	G	ENSG00000258700	ENST00000555246.1	Transcript	intron_variant,non_coding_transcript_variant	rs1754296	MODIFIER	LINC00871	lincRNA
14:46543021-46543021	G	ENSG00000258700	ENST00000556886.1	Transcript	intron_variant,non_coding_transcript_variant	rs1754296	MODIFIER	LINC00871	lincRNA
14:46544364-46544364	G	ENSG00000258700	ENST00000555246.1	Transcript	intron_variant,non_coding_transcript_variant	rs181354111	MODIFIER	LINC00871	lincRNA
14:46544364-46544364	G	ENSG00000258700	ENST00000556886.1	Transcript	intron_variant,non_coding_transcript_variant	rs181354111	MODIFIER	LINC00871	lincRNA
14:46552049-46552049	G	ENSG00000258700	ENST00000555246.1	Transcript	intron_variant,non_coding_transcript_variant	-	MODIFIER	LINC00871	lincRNA
14:46552049-46552049	G	ENSG00000258700	ENST00000556886.1	Transcript	intron_variant,non_coding_transcript_variant	-	MODIFIER	LINC00871	lincRNA
14:46565098-46565098	C	ENSG00000258700	ENST00000555246.1	Transcript	intron_variant,non_coding_transcript_variant	rs187597469	MODIFIER	LINC00871	lincRNA
14:46565098-46565098	C	ENSG00000258700	ENST00000556886.1	Transcript	intron_variant,non_coding_transcript_variant	rs187597469	MODIFIER	LINC00871	lincRNA
14:46567516-46567516	G	ENSG00000258700	ENST00000555246.1	Transcript	intron_variant,non_coding_transcript_variant	rs1017750517	MODIFIER	LINC00871	lincRNA
14:46567516-46567516	G	ENSG00000258700	ENST00000556886.1	Transcript	intron_variant,non_coding_transcript_variant	rs1017750517	MODIFIER	LINC00871	lincRNA
14:46581445-46581445	C	ENSG00000258700	ENST00000555246.1	Transcript	intron_variant,non_coding_transcript_variant	rs374992444	MODIFIER	LINC00871	lincRNA
14:46581445-46581445	C	ENSG00000258700	ENST00000556886.1	Transcript	intron_variant,non_coding_transcript_variant	rs374992444	MODIFIER	LINC00871	lincRNA
14:46596258-46596258	T	ENSG00000258700	ENST00000555246.1	Transcript	intron_variant,non_coding_transcript_variant	rs117888822	MODIFIER	LINC00871	lincRNA
14:46596258-46596258	T	ENSG00000258700	ENST00000556886.1	Transcript	intron_variant,non_coding_transcript_variant	rs117888822	MODIFIER	LINC00871	lincRNA
14:46602092-46602092	G	ENSG00000258700	ENST00000555246.1	Transcript	intron_variant,non_coding_transcript_variant	rs10137522	MODIFIER	LINC00871	lincRNA
14:46602092-46602092	G	ENSG00000258700	ENST00000556886.1	Transcript	intron_variant,non_coding_transcript_variant	rs10137522	MODIFIER	LINC00871	lincRNA
14:46602646-46602646	T	ENSG00000258700	ENST00000555246.1	Transcript	intron_variant,non_coding_transcript_variant	rs79860514	MODIFIER	LINC00871	lincRNA
14:46602646-46602646	T	ENSG00000258700	ENST00000556886.1	Transcript	intron_variant,non_coding_transcript_variant	rs79860514	MODIFIER	LINC00871	lincRNA
14:46613186-46613186	C	ENSG00000258700	ENST00000555246.1	Transcript	intron_variant,non_coding_transcript_variant	rs80268960	MODIFIER	LINC00871	lincRNA
14:46613186-46613186	C	ENSG00000258700	ENST00000556886.1	Transcript	intron_variant,non_coding_transcript_variant	rs80268960	MODIFIER	LINC00871	lincRNA
14:46616961-46616961	A	ENSG00000258700	ENST00000555246.1	Transcript	intron_variant,non_coding_transcript_variant	rs567215660	MODIFIER	LINC00871	lincRNA
14:46616961-46616961	A	ENSG00000258700	ENST00000556886.1	Transcript	intron_variant,non_coding_transcript_variant	rs567215660	MODIFIER	LINC00871	lincRNA
14:46618451-46618463	TTT	ENSG00000258700	ENST00000555246.1	Transcript	intron_variant,non_coding_transcript_variant	rs1370658971	MODIFIER	LINC00871	lincRNA
14:46618451-46618463	TTT	ENSG00000258700	ENST00000556886.1	Transcript	intron_variant,non_coding_transcript_variant	rs1370658971	MODIFIER	LINC00871	lincRNA
14:46618455-46618455	T	ENSG00000258700	ENST00000555246.1	Transcript	intron_variant,non_coding_transcript_variant	rs758424405	MODIFIER	LINC00871	lincRNA
14:46618455-46618455	T	ENSG00000258700	ENST00000556886.1	Transcript	intron_variant,non_coding_transcript_variant	rs758424405	MODIFIER	LINC00871	lincRNA
14:46618944-46618944	G	ENSG00000258700	ENST00000555246.1	Transcript	intron_variant,non_coding_transcript_variant	rs180775252	MODIFIER	LINC00871	lincRNA
14:46618944-46618944	G	ENSG00000258700	ENST00000556886.1	Transcript	intron_variant,non_coding_transcript_variant	rs180775252	MODIFIER	LINC00871	lincRNA
14:46619823-46619823	T	ENSG00000258700	ENST00000555246.1	Transcript	intron_variant,non_coding_transcript_variant	rs181312540	MODIFIER	LINC00871	lincRNA
14:46619823-46619823	T	ENSG00000258700	ENST00000556886.1	Transcript	intron_variant,non_coding_transcript_variant	rs181312540	MODIFIER	LINC00871	lincRNA
14:46620136-46620136	C	ENSG00000258700	ENST00000555246.1	Transcript	intron_variant,non_coding_transcript_variant	rs894705191	MODIFIER	LINC00871	lincRNA
14:46620136-46620136	C	ENSG00000258700	ENST00000556886.1	Transcript	intron_variant,non_coding_transcript_variant	rs894705191	MODIFIER	LINC00871	lincRNA
14:46620153-46620153	A	ENSG00000258700	ENST00000555246.1	Transcript	intron_variant,non_coding_transcript_variant	rs529867895	MODIFIER	LINC00871	lincRNA
14:46620153-46620153	A	ENSG00000258700	ENST00000556886.1	Transcript	intron_variant,non_coding_transcript_variant	rs529867895	MODIFIER	LINC00871	lincRNA
14:46620391-46620391	C	ENSG00000258700	ENST00000555246.1	Transcript	intron_variant,non_coding_transcript_variant	rs555193610	MODIFIER	LINC00871	lincRNA
14:46620391-46620391	C	ENSG00000258700	ENST00000556886.1	Transcript	intron_variant,non_coding_transcript_variant	rs555193610	MODIFIER	LINC00871	lincRNA
14:46635098-46635098	A	ENSG00000258700	ENST00000555246.1	Transcript	intron_variant,non_coding_transcript_variant	rs189654317	MODIFIER	LINC00871	lincRNA
14:46635098-46635098	A	ENSG00000258700	ENST00000556886.1	Transcript	intron_variant,non_coding_transcript_variant	rs189654317	MODIFIER	LINC00871	lincRNA
14:46646203-46646203	C	ENSG00000258700	ENST00000555246.1	Transcript	intron_variant,non_coding_transcript_variant	-	MODIFIER	LINC00871	lincRNA
14:46646203-46646203	C	ENSG00000258700	ENST00000556886.1	Transcript	intron_variant,non_coding_transcript_variant	-	MODIFIER	LINC00871	lincRNA
14:46655375-46655375	G	ENSG00000258700	ENST00000555246.1	Transcript	intron_variant,non_coding_transcript_variant	rs1154168	MODIFIER	LINC00871	lincRNA
14:46655375-46655375	G	ENSG00000258700	ENST00000556886.1	Transcript	intron_variant,non_coding_transcript_variant	rs1154168	MODIFIER	LINC00871	lincRNA
14:46656825-46656825	G	ENSG00000258700	ENST00000555246.1	Transcript	intron_variant,non_coding_transcript_variant	-	MODIFIER	LINC00871	lincRNA
14:46656825-46656825	G	ENSG00000258700	ENST00000556886.1	Transcript	intron_variant,non_coding_transcript_variant	-	MODIFIER	LINC00871	lincRNA
14:46665693-46665698	T	ENSG00000258700	ENST00000555246.1	Transcript	intron_variant,non_coding_transcript_variant	rs35219891	MODIFIER	LINC00871	lincRNA
14:46665693-46665698	T	ENSG00000258700	ENST00000556886.1	Transcript	intron_variant,non_coding_transcript_variant	rs35219891	MODIFIER	LINC00871	lincRNA
14:46666415-46666415	C	ENSG00000258700	ENST00000555246.1	Transcript	intron_variant,non_coding_transcript_variant	rs858869	MODIFIER	LINC00871	lincRNA
14:46666415-46666415	C	ENSG00000258700	ENST00000556886.1	Transcript	intron_variant,non_coding_transcript_variant	rs858869	MODIFIER	LINC00871	lincRNA
14:46676254-46676254	C	ENSG00000258700	ENST00000555246.1	Transcript	intron_variant,non_coding_transcript_variant	rs964237385	MODIFIER	LINC00871	lincRNA
14:46676254-46676254	C	ENSG00000258700	ENST00000556886.1	Transcript	intron_variant,non_coding_transcript_variant	rs964237385	MODIFIER	LINC00871	lincRNA
14:46676580-46676580	T	ENSG00000258700	ENST00000555246.1	Transcript	intron_variant,non_coding_transcript_variant	rs863970	MODIFIER	LINC00871	lincRNA
14:46676580-46676580	T	ENSG00000258700	ENST00000556886.1	Transcript	intron_variant,non_coding_transcript_variant	rs863970	MODIFIER	LINC00871	lincRNA
14:46680741-46680741	T	ENSG00000258700	ENST00000555246.1	Transcript	intron_variant,non_coding_transcript_variant	rs34060224	MODIFIER	LINC00871	lincRNA
14:46680741-46680741	T	ENSG00000258700	ENST00000556886.1	Transcript	intron_variant,non_coding_transcript_variant	rs34060224	MODIFIER	LINC00871	lincRNA
14:46681898-46681898	A	ENSG00000258700	ENST00000555246.1	Transcript	intron_variant,non_coding_transcript_variant	rs1102552	MODIFIER	LINC00871	lincRNA
14:46681898-46681898	A	ENSG00000258700	ENST00000556886.1	Transcript	intron_variant,non_coding_transcript_variant	rs1102552	MODIFIER	LINC00871	lincRNA
14:46682106-46682106	A	ENSG00000258700	ENST00000555246.1	Transcript	intron_variant,non_coding_transcript_variant	rs1256214	MODIFIER	LINC00871	lincRNA
14:46682106-46682106	A	ENSG00000258700	ENST00000556886.1	Transcript	intron_variant,non_coding_transcript_variant	rs1256214	MODIFIER	LINC00871	lincRNA
14:46685760-46685760	G	ENSG00000258700	ENST00000555246.1	Transcript	intron_variant,non_coding_transcript_variant	rs860855	MODIFIER	LINC00871	lincRNA
14:46685760-46685760	G	ENSG00000258700	ENST00000556886.1	Transcript	intron_variant,non_coding_transcript_variant	rs860855	MODIFIER	LINC00871	lincRNA
14:46687543-46687543	C	ENSG00000258700	ENST00000555246.1	Transcript	intron_variant,non_coding_transcript_variant	rs858854	MODIFIER	LINC00871	lincRNA
14:46687543-46687543	C	ENSG00000258700	ENST00000556886.1	Transcript	intron_variant,non_coding_transcript_variant	rs858854	MODIFIER	LINC00871	lincRNA
14:46697038-46697038	A	ENSG00000258700	ENST00000555246.1	Transcript	intron_variant,non_coding_transcript_variant	rs35686864	MODIFIER	LINC00871	lincRNA
14:46697038-46697038	A	ENSG00000258700	ENST00000556886.1	Transcript	intron_variant,non_coding_transcript_variant	rs35686864	MODIFIER	LINC00871	lincRNA
14:46700499-46700499	G	ENSG00000258700	ENST00000555246.1	Transcript	intron_variant,non_coding_transcript_variant	rs858915	MODIFIER	LINC00871	lincRNA
14:46700499-46700499	G	ENSG00000258700	ENST00000556886.1	Transcript	intron_variant,non_coding_transcript_variant	rs858915	MODIFIER	LINC00871	lincRNA
14:46701499-46701499	G	ENSG00000258700	ENST00000555246.1	Transcript	intron_variant,non_coding_transcript_variant	rs552919361	MODIFIER	LINC00871	lincRNA
14:46701499-46701499	G	ENSG00000258700	ENST00000556886.1	Transcript	intron_variant,non_coding_transcript_variant	rs552919361	MODIFIER	LINC00871	lincRNA
14:46706947-46706947	A	ENSG00000258700	ENST00000555246.1	Transcript	intron_variant,non_coding_transcript_variant	rs74459109	MODIFIER	LINC00871	lincRNA
14:46706947-46706947	A	ENSG00000258700	ENST00000556886.1	Transcript	intron_variant,non_coding_transcript_variant	rs74459109	MODIFIER	LINC00871	lincRNA
14:46719075-46719075	G	ENSG00000258700	ENST00000555246.1	Transcript	intron_variant,non_coding_transcript_variant	rs79238147	MODIFIER	LINC00871	lincRNA
14:46719075-46719075	G	ENSG00000258700	ENST00000556886.1	Transcript	intron_variant,non_coding_transcript_variant	rs79238147	MODIFIER	LINC00871	lincRNA
14:46723998-46723998	A	ENSG00000258700	ENST00000555246.1	Transcript	intron_variant,non_coding_transcript_variant	rs920672545	MODIFIER	LINC00871	lincRNA
14:46723998-46723998	A	ENSG00000258700	ENST00000556886.1	Transcript	intron_variant,non_coding_transcript_variant	rs920672545	MODIFIER	LINC00871	lincRNA
14:46724303-46724303	A	ENSG00000258700	ENST00000555246.1	Transcript	intron_variant,non_coding_transcript_variant	rs556422989	MODIFIER	LINC00871	lincRNA
14:46724303-46724303	A	ENSG00000258700	ENST00000556886.1	Transcript	intron_variant,non_coding_transcript_variant	rs556422989	MODIFIER	LINC00871	lincRNA
14:46725298-46725298	C	ENSG00000258700	ENST00000555246.1	Transcript	intron_variant,non_coding_transcript_variant	rs62001188	MODIFIER	LINC00871	lincRNA
14:46725298-46725298	C	ENSG00000258700	ENST00000556886.1	Transcript	intron_variant,non_coding_transcript_variant	rs62001188	MODIFIER	LINC00871	lincRNA
14:46725932-46725932	T	ENSG00000258700	ENST00000555246.1	Transcript	intron_variant,non_coding_transcript_variant	rs12586672	MODIFIER	LINC00871	lincRNA
14:46725932-46725932	T	ENSG00000258700	ENST00000556886.1	Transcript	intron_variant,non_coding_transcript_variant	rs12586672	MODIFIER	LINC00871	lincRNA
14:46732338-46732338	A	ENSG00000258700	ENST00000555246.1	Transcript	intron_variant,non_coding_transcript_variant	rs858893	MODIFIER	LINC00871	lincRNA
14:46732338-46732338	A	ENSG00000258700	ENST00000556886.1	Transcript	intron_variant,non_coding_transcript_variant	rs858893	MODIFIER	LINC00871	lincRNA
14:46732583-46732583	T	ENSG00000258700	ENST00000555246.1	Transcript	intron_variant,non_coding_transcript_variant	rs79233135	MODIFIER	LINC00871	lincRNA
14:46732583-46732583	T	ENSG00000258700	ENST00000556886.1	Transcript	intron_variant,non_coding_transcript_variant	rs79233135	MODIFIER	LINC00871	lincRNA
14:46732922-46732922	A	ENSG00000258700	ENST00000555246.1	Transcript	intron_variant,non_coding_transcript_variant	rs28743162	MODIFIER	LINC00871	lincRNA
14:46732922-46732922	A	ENSG00000258700	ENST00000556886.1	Transcript	intron_variant,non_coding_transcript_variant	rs28743162	MODIFIER	LINC00871	lincRNA
14:46733621-46733621	A	ENSG00000258700	ENST00000555246.1	Transcript	intron_variant,non_coding_transcript_variant	rs858894	MODIFIER	LINC00871	lincRNA
14:46733621-46733621	A	ENSG00000258700	ENST00000556886.1	Transcript	intron_variant,non_coding_transcript_variant	rs858894	MODIFIER	LINC00871	lincRNA
14:46736529-46736529	G	ENSG00000258700	ENST00000555246.1	Transcript	intron_variant,non_coding_transcript_variant	rs858895	MODIFIER	LINC00871	lincRNA
14:46736529-46736529	G	ENSG00000258700	ENST00000556886.1	Transcript	intron_variant,non_coding_transcript_variant	rs858895	MODIFIER	LINC00871	lincRNA
14:46743547-46743547	T	ENSG00000258700	ENST00000555246.1	Transcript	intron_variant,non_coding_transcript_variant	rs36083201	MODIFIER	LINC00871	lincRNA
14:46743547-46743547	T	ENSG00000258700	ENST00000556886.1	Transcript	intron_variant,non_coding_transcript_variant	rs36083201	MODIFIER	LINC00871	lincRNA
14:46743561-46743561	A	ENSG00000258700	ENST00000555246.1	Transcript	intron_variant,non_coding_transcript_variant	rs12586853	MODIFIER	LINC00871	lincRNA
14:46743561-46743561	A	ENSG00000258700	ENST00000556886.1	Transcript	intron_variant,non_coding_transcript_variant	rs12586853	MODIFIER	LINC00871	lincRNA
14:46752812-46752812	CCCC	ENSG00000258700	ENST00000555246.1	Transcript	intron_variant,non_coding_transcript_variant	-	MODIFIER	LINC00871	lincRNA
14:46752812-46752812	CCCC	ENSG00000258700	ENST00000556886.1	Transcript	intron_variant,non_coding_transcript_variant	-	MODIFIER	LINC00871	lincRNA
14:46753228-46753228	C	ENSG00000258700	ENST00000555246.1	Transcript	intron_variant,non_coding_transcript_variant	rs111540575	MODIFIER	LINC00871	lincRNA
14:46753228-46753228	C	ENSG00000258700	ENST00000556886.1	Transcript	intron_variant,non_coding_transcript_variant	rs111540575	MODIFIER	LINC00871	lincRNA
14:46761853-46761853	T	ENSG00000258700	ENST00000555246.1	Transcript	intron_variant,non_coding_transcript_variant	rs117301997	MODIFIER	LINC00871	lincRNA
14:46761853-46761853	T	ENSG00000258700	ENST00000556886.1	Transcript	intron_variant,non_coding_transcript_variant	rs117301997	MODIFIER	LINC00871	lincRNA
14:46763514-46763514	G	ENSG00000258700	ENST00000555246.1	Transcript	intron_variant,non_coding_transcript_variant	-	MODIFIER	LINC00871	lincRNA
14:46763514-46763514	G	ENSG00000258700	ENST00000556886.1	Transcript	intron_variant,non_coding_transcript_variant	-	MODIFIER	LINC00871	lincRNA
14:46777783-46777783	C	ENSG00000258700	ENST00000555246.1	Transcript	intron_variant,non_coding_transcript_variant	rs34500631	MODIFIER	LINC00871	lincRNA
14:46777783-46777783	C	ENSG00000258700	ENST00000556886.1	Transcript	intron_variant,non_coding_transcript_variant	rs34500631	MODIFIER	LINC00871	lincRNA
14:46799003-46799003	G	ENSG00000258700	ENST00000555246.1	Transcript	intron_variant,non_coding_transcript_variant	rs34272284	MODIFIER	LINC00871	lincRNA
14:46799003-46799003	G	ENSG00000258700	ENST00000556886.1	Transcript	intron_variant,non_coding_transcript_variant	rs34272284	MODIFIER	LINC00871	lincRNA
14:46845120-46845120	A	ENSG00000258700	ENST00000555246.1	Transcript	intron_variant,non_coding_transcript_variant	rs35585446	MODIFIER	LINC00871	lincRNA
14:46845120-46845120	A	ENSG00000258700	ENST00000556886.1	Transcript	intron_variant,non_coding_transcript_variant	rs35585446	MODIFIER	LINC00871	lincRNA
14:46867948-46867960	TATATATATATATA	ENSG00000258700	ENST00000555246.1	Transcript	intron_variant,non_coding_transcript_variant	rs1301600119	MODIFIER	LINC00871	lincRNA
14:46867948-46867960	TATATATATATATA	ENSG00000258700	ENST00000556886.1	Transcript	intron_variant,non_coding_transcript_variant	rs1301600119	MODIFIER	LINC00871	lincRNA
14:46869876-46869876	T	ENSG00000258700	ENST00000555246.1	Transcript	intron_variant,non_coding_transcript_variant	rs35649859	MODIFIER	LINC00871	lincRNA
14:46869876-46869876	T	ENSG00000258700	ENST00000556886.1	Transcript	intron_variant,non_coding_transcript_variant	rs35649859	MODIFIER	LINC00871	lincRNA
14:46879282-46879282	C	ENSG00000258700	ENST00000555246.1	Transcript	intron_variant,non_coding_transcript_variant	rs911126178	MODIFIER	LINC00871	lincRNA
14:46879282-46879282	C	ENSG00000258700	ENST00000556886.1	Transcript	intron_variant,non_coding_transcript_variant	rs911126178	MODIFIER	LINC00871	lincRNA
14:46884536-46884536	C	ENSG00000258700	ENST00000555246.1	Transcript	intron_variant,non_coding_transcript_variant	rs76409598	MODIFIER	LINC00871	lincRNA
14:46884536-46884536	C	ENSG00000258700	ENST00000556886.1	Transcript	intron_variant,non_coding_transcript_variant	rs76409598	MODIFIER	LINC00871	lincRNA
14:46884746-46884746	G	ENSG00000258700	ENST00000555246.1	Transcript	intron_variant,non_coding_transcript_variant	-	MODIFIER	LINC00871	lincRNA
14:46884746-46884746	G	ENSG00000258700	ENST00000556886.1	Transcript	intron_variant,non_coding_transcript_variant	-	MODIFIER	LINC00871	lincRNA
14:46886427-46886453	AAATCTATATTAAA	ENSG00000258700	ENST00000555246.1	Transcript	intron_variant,non_coding_transcript_variant	rs200787757	MODIFIER	LINC00871	lincRNA
14:46886427-46886453	AAATCTATATTAAA	ENSG00000258700	ENST00000556886.1	Transcript	intron_variant,non_coding_transcript_variant	rs200787757	MODIFIER	LINC00871	lincRNA
14:46893393-46893401	ATGAT	ENSG00000258700	ENST00000555246.1	Transcript	intron_variant,non_coding_transcript_variant	rs551200592	MODIFIER	LINC00871	lincRNA
14:46893393-46893401	ATGAT	ENSG00000258700	ENST00000556886.1	Transcript	intron_variant,non_coding_transcript_variant	rs551200592	MODIFIER	LINC00871	lincRNA
14:46907340-46907340	G	ENSG00000258700	ENST00000555246.1	Transcript	intron_variant,non_coding_transcript_variant	-	MODIFIER	LINC00871	lincRNA
14:46907340-46907340	G	ENSG00000258700	ENST00000556886.1	Transcript	intron_variant,non_coding_transcript_variant	-	MODIFIER	LINC00871	lincRNA
14:46912403-46912403	C	ENSG00000258700	ENST00000555246.1	Transcript	intron_variant,non_coding_transcript_variant	rs771982947	MODIFIER	LINC00871	lincRNA
14:46912403-46912403	C	ENSG00000258700	ENST00000556886.1	Transcript	intron_variant,non_coding_transcript_variant	rs771982947	MODIFIER	LINC00871	lincRNA
14:46924170-46924171	GGG	ENSG00000258700	ENST00000556886.1	Transcript	intron_variant,non_coding_transcript_variant	-	MODIFIER	LINC00871	lincRNA
14:46927309-46927309	G	ENSG00000258700	ENST00000556886.1	Transcript	intron_variant,non_coding_transcript_variant	rs1669807	MODIFIER	LINC00871	lincRNA
14:46930631-46930644	A	ENSG00000258700	ENST00000556886.1	Transcript	intron_variant,non_coding_transcript_variant	-	MODIFIER	LINC00871	lincRNA
14:46930927-46930927	C	ENSG00000258700	ENST00000556886.1	Transcript	intron_variant,non_coding_transcript_variant	rs373739403	MODIFIER	LINC00871	lincRNA
14:46934434-46934434	C	ENSG00000258700	ENST00000556886.1	Transcript	intron_variant,non_coding_transcript_variant	rs1627141	MODIFIER	LINC00871	lincRNA
14:46943095-46943095	A	ENSG00000258700	ENST00000556071.1	Transcript	intron_variant,non_coding_transcript_variant	rs1312428195	MODIFIER	LINC00871	lincRNA
14:46943095-46943095	A	ENSG00000258700	ENST00000556869.1	Transcript	intron_variant,non_coding_transcript_variant	rs1312428195	MODIFIER	LINC00871	lincRNA
14:46943095-46943095	A	ENSG00000258700	ENST00000556886.1	Transcript	intron_variant,non_coding_transcript_variant	rs1312428195	MODIFIER	LINC00871	lincRNA
14:46943263-46943263	A	ENSG00000258700	ENST00000556071.1	Transcript	intron_variant,non_coding_transcript_variant	rs748181071	MODIFIER	LINC00871	lincRNA
14:46943263-46943263	A	ENSG00000258700	ENST00000556869.1	Transcript	intron_variant,non_coding_transcript_variant	rs748181071	MODIFIER	LINC00871	lincRNA
14:46943263-46943263	A	ENSG00000258700	ENST00000556886.1	Transcript	intron_variant,non_coding_transcript_variant	rs748181071	MODIFIER	LINC00871	lincRNA
14:46952906-46952906	C	ENSG00000258700	ENST00000556071.1	Transcript	intron_variant,non_coding_transcript_variant	rs1494093	MODIFIER	LINC00871	lincRNA
14:46952906-46952906	C	ENSG00000258700	ENST00000556869.1	Transcript	intron_variant,non_coding_transcript_variant	rs1494093	MODIFIER	LINC00871	lincRNA
14:46952906-46952906	C	ENSG00000258700	ENST00000556886.1	Transcript	intron_variant,non_coding_transcript_variant	rs1494093	MODIFIER	LINC00871	lincRNA
14:46957197-46957197	T	ENSG00000258700	ENST00000556071.1	Transcript	intron_variant,non_coding_transcript_variant	rs11623060	MODIFIER	LINC00871	lincRNA
14:46957197-46957197	T	ENSG00000258700	ENST00000556869.1	Transcript	intron_variant,non_coding_transcript_variant	rs11623060	MODIFIER	LINC00871	lincRNA
14:46957197-46957197	T	ENSG00000258700	ENST00000556886.1	Transcript	intron_variant,non_coding_transcript_variant	rs11623060	MODIFIER	LINC00871	lincRNA
14:46968357-46968357	T	ENSG00000258700	ENST00000556071.1	Transcript	intron_variant,non_coding_transcript_variant	rs553392051	MODIFIER	LINC00871	lincRNA
14:46968357-46968357	T	ENSG00000258700	ENST00000556869.1	Transcript	intron_variant,non_coding_transcript_variant	rs553392051	MODIFIER	LINC00871	lincRNA
14:46968357-46968357	T	ENSG00000258700	ENST00000556886.1	Transcript	intron_variant,non_coding_transcript_variant	rs553392051	MODIFIER	LINC00871	lincRNA
14:51811515-51811515	T	ENSG00000258479	ENST00000554409.1	Transcript	intron_variant,non_coding_transcript_variant	rs12886733	MODIFIER	LINC00640	lincRNA
14:51811515-51811515	T	ENSG00000258479	ENST00000556479.1	Transcript	intron_variant,non_coding_transcript_variant	rs12886733	MODIFIER	LINC00640	lincRNA
14:51818049-51818049	C	ENSG00000258479	ENST00000554409.1	Transcript	intron_variant,non_coding_transcript_variant	rs9944018	MODIFIER	LINC00640	lincRNA
14:51818049-51818049	C	ENSG00000258479	ENST00000556479.1	Transcript	intron_variant,non_coding_transcript_variant	rs9944018	MODIFIER	LINC00640	lincRNA
14:51824516-51824516	A	ENSG00000258479	ENST00000554409.1	Transcript	intron_variant,non_coding_transcript_variant	rs7153748	MODIFIER	LINC00640	lincRNA
14:51824516-51824516	A	ENSG00000258479	ENST00000556479.1	Transcript	intron_variant,non_coding_transcript_variant	rs7153748	MODIFIER	LINC00640	lincRNA
14:51829273-51829273	A	ENSG00000258479	ENST00000554409.1	Transcript	intron_variant,non_coding_transcript_variant	rs34130579	MODIFIER	LINC00640	lincRNA
14:51829273-51829273	A	ENSG00000258479	ENST00000555801.1	Transcript	intron_variant,non_coding_transcript_variant	rs34130579	MODIFIER	LINC00640	lincRNA
14:51829273-51829273	A	ENSG00000258479	ENST00000556479.1	Transcript	intron_variant,non_coding_transcript_variant	rs34130579	MODIFIER	LINC00640	lincRNA
14:51829461-51829461	T	ENSG00000258479	ENST00000554409.1	Transcript	intron_variant,non_coding_transcript_variant	rs2356896	MODIFIER	LINC00640	lincRNA
14:51829461-51829461	T	ENSG00000258479	ENST00000555801.1	Transcript	intron_variant,non_coding_transcript_variant	rs2356896	MODIFIER	LINC00640	lincRNA
14:51829461-51829461	T	ENSG00000258479	ENST00000556479.1	Transcript	intron_variant,non_coding_transcript_variant	rs2356896	MODIFIER	LINC00640	lincRNA
14:51922482-51922482	A	ENSG00000258537	ENST00000556617.1	Transcript	intron_variant,non_coding_transcript_variant	rs8022753	MODIFIER	FRMD6-AS2	lincRNA
14:51925852-51925852	C	ENSG00000258537	ENST00000556617.1	Transcript	intron_variant,non_coding_transcript_variant	rs117018581	MODIFIER	FRMD6-AS2	lincRNA
14:51938111-51938111	C	ENSG00000258537	ENST00000556617.1	Transcript	intron_variant,non_coding_transcript_variant	rs111608045	MODIFIER	FRMD6-AS2	lincRNA
14:51947546-51947546	G	ENSG00000258537	ENST00000556617.1	Transcript	intron_variant,non_coding_transcript_variant	rs17123971	MODIFIER	FRMD6-AS2	lincRNA
14:51970398-51970399	-	ENSG00000258537	ENST00000556617.1	Transcript	intron_variant,non_coding_transcript_variant	rs1236561477	MODIFIER	FRMD6-AS2	lincRNA
14:51973848-51973856	-	ENSG00000258537	ENST00000556617.1	Transcript	intron_variant,non_coding_transcript_variant	-	MODIFIER	FRMD6-AS2	lincRNA
14:51995545-51995545	G	ENSG00000258537	ENST00000556617.1	Transcript	intron_variant,non_coding_transcript_variant	rs146061004	MODIFIER	FRMD6-AS2	lincRNA
14:52002815-52002832	AGAGAGAGAGAGAGAGAGA	ENSG00000258537	ENST00000556617.1	Transcript	intron_variant,non_coding_transcript_variant	rs1190338688	MODIFIER	FRMD6-AS2	lincRNA
14:52024695-52024695	AG	ENSG00000258537	ENST00000556617.1	Transcript	intron_variant,non_coding_transcript_variant	-	MODIFIER	FRMD6-AS2	lincRNA
14:52024695-52024695	AG	ENSG00000258537	ENST00000557625.1	Transcript	intron_variant,non_coding_transcript_variant	-	MODIFIER	FRMD6-AS2	lincRNA
14:52039623-52039623	T	ENSG00000258537	ENST00000556617.1	Transcript	intron_variant,non_coding_transcript_variant	rs17586713	MODIFIER	FRMD6-AS2	lincRNA
14:52039623-52039623	T	ENSG00000258537	ENST00000557625.1	Transcript	intron_variant,non_coding_transcript_variant	rs17586713	MODIFIER	FRMD6-AS2	lincRNA
14:52041187-52041187	A	ENSG00000258537	ENST00000556617.1	Transcript	intron_variant,non_coding_transcript_variant	rs555638157	MODIFIER	FRMD6-AS2	lincRNA
14:52041187-52041187	A	ENSG00000258537	ENST00000557625.1	Transcript	intron_variant,non_coding_transcript_variant	rs555638157	MODIFIER	FRMD6-AS2	lincRNA
14:52046862-52046863	TTT	ENSG00000258537	ENST00000556617.1	Transcript	intron_variant,non_coding_transcript_variant	-	MODIFIER	FRMD6-AS2	lincRNA
14:52046862-52046863	TTT	ENSG00000258537	ENST00000557625.1	Transcript	intron_variant,non_coding_transcript_variant	-	MODIFIER	FRMD6-AS2	lincRNA
14:52050765-52050765	C	ENSG00000258537	ENST00000556617.1	Transcript	intron_variant,non_coding_transcript_variant	rs77409938	MODIFIER	FRMD6-AS2	lincRNA
14:52050765-52050765	C	ENSG00000258537	ENST00000557625.1	Transcript	intron_variant,non_coding_transcript_variant	rs77409938	MODIFIER	FRMD6-AS2	lincRNA
14:58749267-58749267	C	ENSG00000257621	ENST00000553657.1	Transcript	intron_variant,non_coding_transcript_variant	rs117786767	MODIFIER	RP11-349A22.5	antisense
14:58749267-58749267	C	ENSG00000257621	ENST00000554360.1	Transcript	intron_variant,non_coding_transcript_variant	rs117786767	MODIFIER	RP11-349A22.5	antisense
14:58749267-58749267	C	ENSG00000257621	ENST00000554378.1	Transcript	intron_variant,non_coding_transcript_variant	rs117786767	MODIFIER	RP11-349A22.5	antisense
14:58749267-58749267	C	ENSG00000257621	ENST00000555275.1	Transcript	intron_variant,non_coding_transcript_variant	rs117786767	MODIFIER	RP11-349A22.5	antisense
14:58749267-58749267	C	ENSG00000257621	ENST00000555707.1	Transcript	intron_variant,non_coding_transcript_variant	rs117786767	MODIFIER	RP11-349A22.5	antisense
14:58749267-58749267	C	ENSG00000257621	ENST00000556002.1	Transcript	intron_variant,non_coding_transcript_variant	rs117786767	MODIFIER	RP11-349A22.5	antisense
14:58749267-58749267	C	ENSG00000257621	ENST00000556400.1	Transcript	intron_variant,non_coding_transcript_variant	rs117786767	MODIFIER	RP11-349A22.5	antisense
14:58749267-58749267	C	ENSG00000257621	ENST00000557660.1	Transcript	intron_variant,non_coding_transcript_variant	rs117786767	MODIFIER	RP11-349A22.5	antisense
14:58757631-58757633	A	ENSG00000257621	ENST00000551597.2	Transcript	intron_variant,non_coding_transcript_variant	rs112904837	MODIFIER	RP11-349A22.5	antisense
14:58757631-58757633	A	ENSG00000257621	ENST00000553657.1	Transcript	intron_variant,non_coding_transcript_variant	rs112904837	MODIFIER	RP11-349A22.5	antisense
14:58757631-58757633	A	ENSG00000257621	ENST00000554360.1	Transcript	intron_variant,non_coding_transcript_variant	rs112904837	MODIFIER	RP11-349A22.5	antisense
14:58757631-58757633	A	ENSG00000257621	ENST00000554378.1	Transcript	intron_variant,non_coding_transcript_variant	rs112904837	MODIFIER	RP11-349A22.5	antisense
14:58757631-58757633	A	ENSG00000257621	ENST00000555037.1	Transcript	intron_variant,non_coding_transcript_variant	rs112904837	MODIFIER	RP11-349A22.5	antisense
14:58757631-58757633	A	ENSG00000257621	ENST00000555275.1	Transcript	intron_variant,non_coding_transcript_variant	rs112904837	MODIFIER	RP11-349A22.5	antisense
14:58757631-58757633	A	ENSG00000257621	ENST00000555707.1	Transcript	intron_variant,non_coding_transcript_variant	rs112904837	MODIFIER	RP11-349A22.5	antisense
14:58757631-58757633	A	ENSG00000257621	ENST00000556002.1	Transcript	intron_variant,non_coding_transcript_variant	rs112904837	MODIFIER	RP11-349A22.5	antisense
14:58757631-58757633	A	ENSG00000257621	ENST00000556400.1	Transcript	intron_variant,non_coding_transcript_variant	rs112904837	MODIFIER	RP11-349A22.5	antisense
14:58757631-58757633	A	ENSG00000257621	ENST00000557660.1	Transcript	intron_variant,non_coding_transcript_variant	rs112904837	MODIFIER	RP11-349A22.5	antisense
14:58758331-58758332	TT	ENSG00000257621	ENST00000551597.2	Transcript	intron_variant,non_coding_transcript_variant	rs11461912	MODIFIER	RP11-349A22.5	antisense
14:58758331-58758332	TT	ENSG00000257621	ENST00000553657.1	Transcript	intron_variant,non_coding_transcript_variant	rs11461912	MODIFIER	RP11-349A22.5	antisense
14:58758331-58758332	TT	ENSG00000257621	ENST00000554360.1	Transcript	intron_variant,non_coding_transcript_variant	rs11461912	MODIFIER	RP11-349A22.5	antisense
14:58758331-58758332	TT	ENSG00000257621	ENST00000554378.1	Transcript	intron_variant,non_coding_transcript_variant	rs11461912	MODIFIER	RP11-349A22.5	antisense
14:58758331-58758332	TT	ENSG00000257621	ENST00000555037.1	Transcript	intron_variant,non_coding_transcript_variant	rs11461912	MODIFIER	RP11-349A22.5	antisense
14:58758331-58758332	TT	ENSG00000257621	ENST00000555275.1	Transcript	intron_variant,non_coding_transcript_variant	rs11461912	MODIFIER	RP11-349A22.5	antisense
14:58758331-58758332	TT	ENSG00000257621	ENST00000555707.1	Transcript	intron_variant,non_coding_transcript_variant	rs11461912	MODIFIER	RP11-349A22.5	antisense
14:58758331-58758332	TT	ENSG00000257621	ENST00000556002.1	Transcript	intron_variant,non_coding_transcript_variant	rs11461912	MODIFIER	RP11-349A22.5	antisense
14:58758331-58758332	TT	ENSG00000257621	ENST00000556400.1	Transcript	intron_variant,non_coding_transcript_variant	rs11461912	MODIFIER	RP11-349A22.5	antisense
14:58758331-58758332	TT	ENSG00000257621	ENST00000557660.1	Transcript	intron_variant,non_coding_transcript_variant	rs11461912	MODIFIER	RP11-349A22.5	antisense
14:58759299-58759313	AAAAAAAAAAAAAAA	ENSG00000257621	ENST00000551597.2	Transcript	intron_variant,non_coding_transcript_variant	rs11384700	MODIFIER	RP11-349A22.5	antisense
14:58759299-58759313	AAAAAAAAAAAAAAA	ENSG00000257621	ENST00000553657.1	Transcript	intron_variant,non_coding_transcript_variant	rs11384700	MODIFIER	RP11-349A22.5	antisense
14:58759299-58759313	AAAAAAAAAAAAAAA	ENSG00000257621	ENST00000554360.1	Transcript	intron_variant,non_coding_transcript_variant	rs11384700	MODIFIER	RP11-349A22.5	antisense
14:58759299-58759313	AAAAAAAAAAAAAAA	ENSG00000257621	ENST00000554378.1	Transcript	intron_variant,non_coding_transcript_variant	rs11384700	MODIFIER	RP11-349A22.5	antisense
14:58759299-58759313	AAAAAAAAAAAAAAA	ENSG00000257621	ENST00000555037.1	Transcript	intron_variant,non_coding_transcript_variant	rs11384700	MODIFIER	RP11-349A22.5	antisense
14:58759299-58759313	AAAAAAAAAAAAAAA	ENSG00000257621	ENST00000555275.1	Transcript	intron_variant,non_coding_transcript_variant	rs11384700	MODIFIER	RP11-349A22.5	antisense
14:58759299-58759313	AAAAAAAAAAAAAAA	ENSG00000257621	ENST00000555707.1	Transcript	intron_variant,non_coding_transcript_variant	rs11384700	MODIFIER	RP11-349A22.5	antisense
14:58759299-58759313	AAAAAAAAAAAAAAA	ENSG00000257621	ENST00000556002.1	Transcript	intron_variant,non_coding_transcript_variant	rs11384700	MODIFIER	RP11-349A22.5	antisense
14:58759299-58759313	AAAAAAAAAAAAAAA	ENSG00000257621	ENST00000556400.1	Transcript	intron_variant,non_coding_transcript_variant	rs11384700	MODIFIER	RP11-349A22.5	antisense
14:58759299-58759313	AAAAAAAAAAAAAAA	ENSG00000257621	ENST00000557660.1	Transcript	intron_variant,non_coding_transcript_variant	rs11384700	MODIFIER	RP11-349A22.5	antisense
14:58759704-58759706	-	ENSG00000257621	ENST00000551597.2	Transcript	intron_variant,non_coding_transcript_variant	-	MODIFIER	RP11-349A22.5	antisense
14:58759704-58759706	-	ENSG00000257621	ENST00000553657.1	Transcript	intron_variant,non_coding_transcript_variant	-	MODIFIER	RP11-349A22.5	antisense
14:58759704-58759706	-	ENSG00000257621	ENST00000554360.1	Transcript	intron_variant,non_coding_transcript_variant	-	MODIFIER	RP11-349A22.5	antisense
14:58759704-58759706	-	ENSG00000257621	ENST00000554378.1	Transcript	intron_variant,non_coding_transcript_variant	-	MODIFIER	RP11-349A22.5	antisense
14:58759704-58759706	-	ENSG00000257621	ENST00000555037.1	Transcript	intron_variant,non_coding_transcript_variant	-	MODIFIER	RP11-349A22.5	antisense
14:58759704-58759706	-	ENSG00000257621	ENST00000555275.1	Transcript	intron_variant,non_coding_transcript_variant	-	MODIFIER	RP11-349A22.5	antisense
14:58759704-58759706	-	ENSG00000257621	ENST00000555707.1	Transcript	intron_variant,non_coding_transcript_variant	-	MODIFIER	RP11-349A22.5	antisense
14:58759704-58759706	-	ENSG00000257621	ENST00000556002.1	Transcript	intron_variant,non_coding_transcript_variant	-	MODIFIER	RP11-349A22.5	antisense
14:58759704-58759706	-	ENSG00000257621	ENST00000556400.1	Transcript	intron_variant,non_coding_transcript_variant	-	MODIFIER	RP11-349A22.5	antisense
14:58759704-58759706	-	ENSG00000257621	ENST00000557660.1	Transcript	intron_variant,non_coding_transcript_variant	-	MODIFIER	RP11-349A22.5	antisense
14:58759960-58759960	T	ENSG00000257621	ENST00000551597.2	Transcript	intron_variant,non_coding_transcript_variant	rs1266094863	MODIFIER	RP11-349A22.5	antisense
14:58759960-58759960	T	ENSG00000257621	ENST00000553657.1	Transcript	intron_variant,non_coding_transcript_variant	rs1266094863	MODIFIER	RP11-349A22.5	antisense
14:58759960-58759960	T	ENSG00000257621	ENST00000554360.1	Transcript	intron_variant,non_coding_transcript_variant	rs1266094863	MODIFIER	RP11-349A22.5	antisense
14:58759960-58759960	T	ENSG00000257621	ENST00000554378.1	Transcript	intron_variant,non_coding_transcript_variant	rs1266094863	MODIFIER	RP11-349A22.5	antisense
14:58759960-58759960	T	ENSG00000257621	ENST00000555037.1	Transcript	intron_variant,non_coding_transcript_variant	rs1266094863	MODIFIER	RP11-349A22.5	antisense
14:58759960-58759960	T	ENSG00000257621	ENST00000555275.1	Transcript	intron_variant,non_coding_transcript_variant	rs1266094863	MODIFIER	RP11-349A22.5	antisense
14:58759960-58759960	T	ENSG00000257621	ENST00000555707.1	Transcript	intron_variant,non_coding_transcript_variant	rs1266094863	MODIFIER	RP11-349A22.5	antisense
14:58759960-58759960	T	ENSG00000257621	ENST00000556002.1	Transcript	intron_variant,non_coding_transcript_variant	rs1266094863	MODIFIER	RP11-349A22.5	antisense
14:58759960-58759960	T	ENSG00000257621	ENST00000556400.1	Transcript	intron_variant,non_coding_transcript_variant	rs1266094863	MODIFIER	RP11-349A22.5	antisense
14:58759960-58759960	T	ENSG00000257621	ENST00000557660.1	Transcript	intron_variant,non_coding_transcript_variant	rs1266094863	MODIFIER	RP11-349A22.5	antisense
14:58761203-58761203	C	ENSG00000257621	ENST00000551597.2	Transcript	intron_variant,non_coding_transcript_variant	rs10145437	MODIFIER	RP11-349A22.5	antisense
14:58761203-58761203	C	ENSG00000257621	ENST00000553657.1	Transcript	intron_variant,non_coding_transcript_variant	rs10145437	MODIFIER	RP11-349A22.5	antisense
14:58761203-58761203	C	ENSG00000257621	ENST00000554309.1	Transcript	intron_variant,non_coding_transcript_variant	rs10145437	MODIFIER	RP11-349A22.5	antisense
14:58761203-58761203	C	ENSG00000257621	ENST00000554360.1	Transcript	intron_variant,non_coding_transcript_variant	rs10145437	MODIFIER	RP11-349A22.5	antisense
14:58761203-58761203	C	ENSG00000257621	ENST00000554378.1	Transcript	intron_variant,non_coding_transcript_variant	rs10145437	MODIFIER	RP11-349A22.5	antisense
14:58761203-58761203	C	ENSG00000257621	ENST00000555037.1	Transcript	intron_variant,non_coding_transcript_variant	rs10145437	MODIFIER	RP11-349A22.5	antisense
14:58761203-58761203	C	ENSG00000257621	ENST00000555275.1	Transcript	intron_variant,non_coding_transcript_variant	rs10145437	MODIFIER	RP11-349A22.5	antisense
14:58761203-58761203	C	ENSG00000257621	ENST00000555707.1	Transcript	intron_variant,non_coding_transcript_variant	rs10145437	MODIFIER	RP11-349A22.5	antisense
14:58761203-58761203	C	ENSG00000257621	ENST00000556002.1	Transcript	intron_variant,non_coding_transcript_variant	rs10145437	MODIFIER	RP11-349A22.5	antisense
14:58761203-58761203	C	ENSG00000257621	ENST00000556400.1	Transcript	intron_variant,non_coding_transcript_variant	rs10145437	MODIFIER	RP11-349A22.5	antisense
14:58761203-58761203	C	ENSG00000257621	ENST00000557660.1	Transcript	non_coding_transcript_exon_variant	rs10145437	MODIFIER	RP11-349A22.5	antisense
14:58762197-58762197	G	ENSG00000257621	ENST00000551597.2	Transcript	intron_variant,non_coding_transcript_variant	rs7153897	MODIFIER	RP11-349A22.5	antisense
14:58762197-58762197	G	ENSG00000257621	ENST00000553657.1	Transcript	intron_variant,non_coding_transcript_variant	rs7153897	MODIFIER	RP11-349A22.5	antisense
14:58762197-58762197	G	ENSG00000257621	ENST00000554309.1	Transcript	intron_variant,non_coding_transcript_variant	rs7153897	MODIFIER	RP11-349A22.5	antisense
14:58762197-58762197	G	ENSG00000257621	ENST00000554360.1	Transcript	intron_variant,non_coding_transcript_variant	rs7153897	MODIFIER	RP11-349A22.5	antisense
14:58762197-58762197	G	ENSG00000257621	ENST00000554378.1	Transcript	intron_variant,non_coding_transcript_variant	rs7153897	MODIFIER	RP11-349A22.5	antisense
14:58762197-58762197	G	ENSG00000257621	ENST00000555037.1	Transcript	intron_variant,non_coding_transcript_variant	rs7153897	MODIFIER	RP11-349A22.5	antisense
14:58762197-58762197	G	ENSG00000257621	ENST00000555275.1	Transcript	intron_variant,non_coding_transcript_variant	rs7153897	MODIFIER	RP11-349A22.5	antisense
14:58762197-58762197	G	ENSG00000257621	ENST00000555707.1	Transcript	intron_variant,non_coding_transcript_variant	rs7153897	MODIFIER	RP11-349A22.5	antisense
14:58762197-58762197	G	ENSG00000257621	ENST00000556002.1	Transcript	intron_variant,non_coding_transcript_variant	rs7153897	MODIFIER	RP11-349A22.5	antisense
14:58762197-58762197	G	ENSG00000257621	ENST00000556400.1	Transcript	intron_variant,non_coding_transcript_variant	rs7153897	MODIFIER	RP11-349A22.5	antisense
14:58762197-58762197	G	ENSG00000257621	ENST00000557660.1	Transcript	non_coding_transcript_exon_variant	rs7153897	MODIFIER	RP11-349A22.5	antisense
14:58762209-58762209	A	ENSG00000257621	ENST00000551597.2	Transcript	intron_variant,non_coding_transcript_variant	rs7154212	MODIFIER	RP11-349A22.5	antisense
14:58762209-58762209	A	ENSG00000257621	ENST00000553657.1	Transcript	intron_variant,non_coding_transcript_variant	rs7154212	MODIFIER	RP11-349A22.5	antisense
14:58762209-58762209	A	ENSG00000257621	ENST00000554309.1	Transcript	intron_variant,non_coding_transcript_variant	rs7154212	MODIFIER	RP11-349A22.5	antisense
14:58762209-58762209	A	ENSG00000257621	ENST00000554360.1	Transcript	intron_variant,non_coding_transcript_variant	rs7154212	MODIFIER	RP11-349A22.5	antisense
14:58762209-58762209	A	ENSG00000257621	ENST00000554378.1	Transcript	intron_variant,non_coding_transcript_variant	rs7154212	MODIFIER	RP11-349A22.5	antisense
14:58762209-58762209	A	ENSG00000257621	ENST00000555037.1	Transcript	intron_variant,non_coding_transcript_variant	rs7154212	MODIFIER	RP11-349A22.5	antisense
14:58762209-58762209	A	ENSG00000257621	ENST00000555275.1	Transcript	intron_variant,non_coding_transcript_variant	rs7154212	MODIFIER	RP11-349A22.5	antisense
14:58762209-58762209	A	ENSG00000257621	ENST00000555707.1	Transcript	intron_variant,non_coding_transcript_variant	rs7154212	MODIFIER	RP11-349A22.5	antisense
14:58762209-58762209	A	ENSG00000257621	ENST00000556002.1	Transcript	intron_variant,non_coding_transcript_variant	rs7154212	MODIFIER	RP11-349A22.5	antisense
14:58762209-58762209	A	ENSG00000257621	ENST00000556400.1	Transcript	intron_variant,non_coding_transcript_variant	rs7154212	MODIFIER	RP11-349A22.5	antisense
14:58762209-58762209	A	ENSG00000257621	ENST00000557660.1	Transcript	non_coding_transcript_exon_variant	rs7154212	MODIFIER	RP11-349A22.5	antisense
14:58762282-58762282	T	ENSG00000257621	ENST00000551597.2	Transcript	intron_variant,non_coding_transcript_variant	rs7154076	MODIFIER	RP11-349A22.5	antisense
14:58762282-58762282	T	ENSG00000257621	ENST00000553657.1	Transcript	intron_variant,non_coding_transcript_variant	rs7154076	MODIFIER	RP11-349A22.5	antisense
14:58762282-58762282	T	ENSG00000257621	ENST00000554309.1	Transcript	intron_variant,non_coding_transcript_variant	rs7154076	MODIFIER	RP11-349A22.5	antisense
14:58762282-58762282	T	ENSG00000257621	ENST00000554360.1	Transcript	intron_variant,non_coding_transcript_variant	rs7154076	MODIFIER	RP11-349A22.5	antisense
14:58762282-58762282	T	ENSG00000257621	ENST00000554378.1	Transcript	intron_variant,non_coding_transcript_variant	rs7154076	MODIFIER	RP11-349A22.5	antisense
14:58762282-58762282	T	ENSG00000257621	ENST00000555037.1	Transcript	intron_variant,non_coding_transcript_variant	rs7154076	MODIFIER	RP11-349A22.5	antisense
14:58762282-58762282	T	ENSG00000257621	ENST00000555275.1	Transcript	intron_variant,non_coding_transcript_variant	rs7154076	MODIFIER	RP11-349A22.5	antisense
14:58762282-58762282	T	ENSG00000257621	ENST00000555707.1	Transcript	intron_variant,non_coding_transcript_variant	rs7154076	MODIFIER	RP11-349A22.5	antisense
14:58762282-58762282	T	ENSG00000257621	ENST00000556002.1	Transcript	intron_variant,non_coding_transcript_variant	rs7154076	MODIFIER	RP11-349A22.5	antisense
14:58762282-58762282	T	ENSG00000257621	ENST00000556400.1	Transcript	intron_variant,non_coding_transcript_variant	rs7154076	MODIFIER	RP11-349A22.5	antisense
14:58762282-58762282	T	ENSG00000257621	ENST00000557660.1	Transcript	non_coding_transcript_exon_variant	rs7154076	MODIFIER	RP11-349A22.5	antisense
14:80681796-80681796	T	ENSG00000258766	ENST00000553979.1	Transcript	intron_variant,non_coding_transcript_variant	rs189129935	MODIFIER	DIO2-AS1	antisense
14:80688322-80688322	A	ENSG00000258766	ENST00000553979.1	Transcript	intron_variant,non_coding_transcript_variant	-	MODIFIER	DIO2-AS1	antisense
14:80690871-80690876	ACACAAAAACACA	ENSG00000258766	ENST00000553979.1	Transcript	intron_variant,non_coding_transcript_variant	-	MODIFIER	DIO2-AS1	antisense
14:80705644-80705644	T	ENSG00000258766	ENST00000553979.1	Transcript	intron_variant,non_coding_transcript_variant	rs145215206	MODIFIER	DIO2-AS1	antisense
14:80711041-80711041	A	ENSG00000258766	ENST00000553979.1	Transcript	intron_variant,non_coding_transcript_variant	rs117642885	MODIFIER	DIO2-AS1	antisense
14:80712036-80712036	G	ENSG00000258766	ENST00000553979.1	Transcript	intron_variant,non_coding_transcript_variant	-	MODIFIER	DIO2-AS1	antisense
14:80715585-80715585	T	ENSG00000258766	ENST00000553979.1	Transcript	intron_variant,non_coding_transcript_variant	rs140566236	MODIFIER	DIO2-AS1	antisense
14:80716825-80716825	T	ENSG00000258766	ENST00000553979.1	Transcript	intron_variant,non_coding_transcript_variant	rs139203487	MODIFIER	DIO2-AS1	antisense
14:80720137-80720137	G	ENSG00000258766	ENST00000553979.1	Transcript	intron_variant,non_coding_transcript_variant	rs115267643	MODIFIER	DIO2-AS1	antisense
14:80720432-80720432	T	ENSG00000258766	ENST00000553979.1	Transcript	intron_variant,non_coding_transcript_variant	rs76826766	MODIFIER	DIO2-AS1	antisense
14:80728275-80728296	TTTTTTTTTTTTTTTTTTTTTTTT	ENSG00000258766	ENST00000553979.1	Transcript	intron_variant,non_coding_transcript_variant	rs764995884	MODIFIER	DIO2-AS1	antisense
14:80733364-80733364	A	ENSG00000258766	ENST00000553979.1	Transcript	intron_variant,non_coding_transcript_variant	rs142914496	MODIFIER	DIO2-AS1	antisense
14:80739136-80739136	A	ENSG00000258766	ENST00000553979.1	Transcript	intron_variant,non_coding_transcript_variant	rs116857843	MODIFIER	DIO2-AS1	antisense
14:80742333-80742333	G	ENSG00000258766	ENST00000553979.1	Transcript	intron_variant,non_coding_transcript_variant	rs10147342	MODIFIER	DIO2-AS1	antisense
14:80744204-80744204	A	ENSG00000258766	ENST00000553979.1	Transcript	intron_variant,non_coding_transcript_variant	rs10130983	MODIFIER	DIO2-AS1	antisense
14:80744913-80744913	G	ENSG00000258766	ENST00000553979.1	Transcript	intron_variant,non_coding_transcript_variant	rs1884071	MODIFIER	DIO2-AS1	antisense
14:80747130-80747130	A	ENSG00000258766	ENST00000553979.1	Transcript	intron_variant,non_coding_transcript_variant	rs8003036	MODIFIER	DIO2-AS1	antisense
14:80750106-80750106	C	ENSG00000258766	ENST00000553979.1	Transcript	intron_variant,non_coding_transcript_variant	rs113956212	MODIFIER	DIO2-AS1	antisense
14:80750463-80750463	G	ENSG00000258766	ENST00000553979.1	Transcript	intron_variant,non_coding_transcript_variant	rs9671861	MODIFIER	DIO2-AS1	antisense
14:80750698-80750698	C	ENSG00000258766	ENST00000553979.1	Transcript	intron_variant,non_coding_transcript_variant	rs9671877	MODIFIER	DIO2-AS1	antisense
14:80752185-80752185	C	ENSG00000258766	ENST00000553979.1	Transcript	intron_variant,non_coding_transcript_variant	rs10151798	MODIFIER	DIO2-AS1	antisense
14:80752765-80752765	C	ENSG00000258766	ENST00000553979.1	Transcript	intron_variant,non_coding_transcript_variant	rs7140625	MODIFIER	DIO2-AS1	antisense
14:80752811-80752811	C	ENSG00000258766	ENST00000553979.1	Transcript	intron_variant,non_coding_transcript_variant	rs150552025	MODIFIER	DIO2-AS1	antisense
14:80752984-80752984	T	ENSG00000258766	ENST00000553979.1	Transcript	intron_variant,non_coding_transcript_variant	rs573087037	MODIFIER	DIO2-AS1	antisense
14:80753036-80753036	T	ENSG00000258766	ENST00000553979.1	Transcript	intron_variant,non_coding_transcript_variant	rs181663068	MODIFIER	DIO2-AS1	antisense
14:80753208-80753208	G	ENSG00000258766	ENST00000553979.1	Transcript	intron_variant,non_coding_transcript_variant	rs7144166	MODIFIER	DIO2-AS1	antisense
14:80753659-80753659	G	ENSG00000258766	ENST00000553979.1	Transcript	intron_variant,non_coding_transcript_variant	rs574140682	MODIFIER	DIO2-AS1	antisense
14:80753811-80753811	G	ENSG00000258766	ENST00000553979.1	Transcript	intron_variant,non_coding_transcript_variant	rs6574552	MODIFIER	DIO2-AS1	antisense
14:80754817-80754817	G	ENSG00000258766	ENST00000553979.1	Transcript	intron_variant,non_coding_transcript_variant	rs10146631	MODIFIER	DIO2-AS1	antisense
14:80755035-80755035	A	ENSG00000258766	ENST00000553979.1	Transcript	intron_variant,non_coding_transcript_variant	rs10149251	MODIFIER	DIO2-AS1	antisense
14:80755843-80755843	C	ENSG00000258766	ENST00000553979.1	Transcript	intron_variant,non_coding_transcript_variant	rs10150190	MODIFIER	DIO2-AS1	antisense
14:80756488-80756488	T	ENSG00000258766	ENST00000553979.1	Transcript	intron_variant,non_coding_transcript_variant	rs7141617	MODIFIER	DIO2-AS1	antisense
14:80756977-80756977	C	ENSG00000258766	ENST00000553979.1	Transcript	intron_variant,non_coding_transcript_variant	rs55859799	MODIFIER	DIO2-AS1	antisense
14:80759523-80759523	A	ENSG00000258766	ENST00000553979.1	Transcript	intron_variant,non_coding_transcript_variant	rs8021866	MODIFIER	DIO2-AS1	antisense
14:80760775-80760775	A	ENSG00000258766	ENST00000553979.1	Transcript	intron_variant,non_coding_transcript_variant	rs10149216	MODIFIER	DIO2-AS1	antisense
14:80760796-80760796	G	ENSG00000258766	ENST00000553979.1	Transcript	intron_variant,non_coding_transcript_variant	rs10148980	MODIFIER	DIO2-AS1	antisense
14:80761298-80761299	-	ENSG00000258766	ENST00000553979.1	Transcript	intron_variant,non_coding_transcript_variant	rs113578647	MODIFIER	DIO2-AS1	antisense
14:80763056-80763056	G	ENSG00000258766	ENST00000553979.1	Transcript	intron_variant,non_coding_transcript_variant	rs7150952	MODIFIER	DIO2-AS1	antisense
14:80763621-80763621	T	ENSG00000258766	ENST00000553979.1	Transcript	intron_variant,non_coding_transcript_variant	rs34985132	MODIFIER	DIO2-AS1	antisense
14:80764844-80764844	C	ENSG00000258766	ENST00000553979.1	Transcript	intron_variant,non_coding_transcript_variant	rs11851891	MODIFIER	DIO2-AS1	antisense
14:80765408-80765408	G	ENSG00000258766	ENST00000553979.1	Transcript	intron_variant,non_coding_transcript_variant	rs74064480	MODIFIER	DIO2-AS1	antisense
14:80766225-80766225	C	ENSG00000258766	ENST00000553979.1	Transcript	intron_variant,non_coding_transcript_variant	rs7147992	MODIFIER	DIO2-AS1	antisense
14:80767727-80767727	A	ENSG00000258766	ENST00000553979.1	Transcript	intron_variant,non_coding_transcript_variant	rs9989235	MODIFIER	DIO2-AS1	antisense
14:80767845-80767845	A	ENSG00000258766	ENST00000553979.1	Transcript	intron_variant,non_coding_transcript_variant	rs74064481	MODIFIER	DIO2-AS1	antisense
14:80768079-80768079	G	ENSG00000258766	ENST00000553979.1	Transcript	intron_variant,non_coding_transcript_variant	rs17110502	MODIFIER	DIO2-AS1	antisense
14:80768590-80768590	G	ENSG00000258766	ENST00000553979.1	Transcript	intron_variant,non_coding_transcript_variant	rs1955622	MODIFIER	DIO2-AS1	antisense
14:80768823-80768823	T	ENSG00000258766	ENST00000553979.1	Transcript	intron_variant,non_coding_transcript_variant	rs7161422	MODIFIER	DIO2-AS1	antisense
14:80770166-80770166	A	ENSG00000258766	ENST00000553979.1	Transcript	intron_variant,non_coding_transcript_variant	rs116996796	MODIFIER	DIO2-AS1	antisense
14:80770951-80770951	T	ENSG00000258766	ENST00000553979.1	Transcript	intron_variant,non_coding_transcript_variant	rs2273173	MODIFIER	DIO2-AS1	antisense
14:80771092-80771106	ACACACACACACACAC	ENSG00000258766	ENST00000553979.1	Transcript	intron_variant,non_coding_transcript_variant	rs60088531	MODIFIER	DIO2-AS1	antisense
14:80773227-80773227	G	ENSG00000258766	ENST00000553979.1	Transcript	intron_variant,non_coding_transcript_variant	rs7159995	MODIFIER	DIO2-AS1	antisense
14:80773600-80773600	G	ENSG00000258766	ENST00000553979.1	Transcript	intron_variant,non_coding_transcript_variant	rs11159454	MODIFIER	DIO2-AS1	antisense
14:80774385-80774385	A	ENSG00000258766	ENST00000553979.1	Transcript	intron_variant,non_coding_transcript_variant	rs10131076	MODIFIER	DIO2-AS1	antisense
14:80780574-80780574	G	ENSG00000258766	ENST00000553979.1	Transcript	intron_variant,non_coding_transcript_variant	rs28720033	MODIFIER	DIO2-AS1	antisense
14:80805648-80805648	T	ENSG00000258766	ENST00000553979.1	Transcript	intron_variant,non_coding_transcript_variant	rs56254693	MODIFIER	DIO2-AS1	antisense
14:80821572-80821572	C	ENSG00000258766	ENST00000553979.1	Transcript	intron_variant,non_coding_transcript_variant	rs74064129	MODIFIER	DIO2-AS1	antisense
14:80832592-80832592	A	ENSG00000258766	ENST00000553979.1	Transcript	intron_variant,non_coding_transcript_variant	rs569497426	MODIFIER	DIO2-AS1	antisense
14:80853187-80853187	T	ENSG00000258766	ENST00000553979.1	Transcript	intron_variant,non_coding_transcript_variant	rs768605833	MODIFIER	DIO2-AS1	antisense
14:80858244-80858244	C	ENSG00000258766	ENST00000553979.1	Transcript	intron_variant,non_coding_transcript_variant	rs114606541	MODIFIER	DIO2-AS1	antisense
14:80858334-80858334	C	ENSG00000258766	ENST00000553979.1	Transcript	intron_variant,non_coding_transcript_variant	rs10147390	MODIFIER	DIO2-AS1	antisense
14:80859384-80859384	C	ENSG00000258766	ENST00000553979.1	Transcript	intron_variant,non_coding_transcript_variant	rs78669798	MODIFIER	DIO2-AS1	antisense
14:80866009-80866009	G	ENSG00000258766	ENST00000553979.1	Transcript	intron_variant,non_coding_transcript_variant	rs569071434	MODIFIER	DIO2-AS1	antisense
14:80868196-80868196	A	ENSG00000258766	ENST00000553979.1	Transcript	intron_variant,non_coding_transcript_variant	rs114095145	MODIFIER	DIO2-AS1	antisense
14:80876841-80876844	CTCTCTCTCTC	ENSG00000258766	ENST00000553979.1	Transcript	intron_variant,non_coding_transcript_variant	-	MODIFIER	DIO2-AS1	antisense
14:80883652-80883652	C	ENSG00000258766	ENST00000553979.1	Transcript	intron_variant,non_coding_transcript_variant	rs115096767	MODIFIER	DIO2-AS1	antisense
14:80884174-80884207	-	ENSG00000258766	ENST00000553979.1	Transcript	intron_variant,non_coding_transcript_variant	rs1348652578	MODIFIER	DIO2-AS1	antisense
14:80891019-80891019	C	ENSG00000258766	ENST00000553979.1	Transcript	intron_variant,non_coding_transcript_variant	rs180846929	MODIFIER	DIO2-AS1	antisense
14:80901146-80901146	A	ENSG00000258766	ENST00000553979.1	Transcript	intron_variant,non_coding_transcript_variant	rs183901183	MODIFIER	DIO2-AS1	antisense
14:80904348-80904351	AA	ENSG00000258766	ENST00000553979.1	Transcript	intron_variant,non_coding_transcript_variant	rs576627469	MODIFIER	DIO2-AS1	antisense
14:80904885-80904885	G	ENSG00000258766	ENST00000553979.1	Transcript	intron_variant,non_coding_transcript_variant	rs533278231	MODIFIER	DIO2-AS1	antisense
14:80905947-80905947	T	ENSG00000258766	ENST00000553979.1	Transcript	intron_variant,non_coding_transcript_variant	rs79459099	MODIFIER	DIO2-AS1	antisense
14:80906152-80906152	C	ENSG00000258766	ENST00000553979.1	Transcript	intron_variant,non_coding_transcript_variant	rs572544409	MODIFIER	DIO2-AS1	antisense
14:80906156-80906156	C	ENSG00000258766	ENST00000553979.1	Transcript	intron_variant,non_coding_transcript_variant	rs542769570	MODIFIER	DIO2-AS1	antisense
14:80910774-80910774	T	ENSG00000258766	ENST00000553979.1	Transcript	intron_variant,non_coding_transcript_variant	rs76232800	MODIFIER	DIO2-AS1	antisense
14:80915256-80915256	T	ENSG00000258766	ENST00000553979.1	Transcript	intron_variant,non_coding_transcript_variant	rs149593490	MODIFIER	DIO2-AS1	antisense
14:80918300-80918300	G	ENSG00000258766	ENST00000553979.1	Transcript	intron_variant,non_coding_transcript_variant	rs150571849	MODIFIER	DIO2-AS1	antisense
14:80919694-80919694	G	ENSG00000258766	ENST00000553979.1	Transcript	intron_variant,non_coding_transcript_variant	rs112702986	MODIFIER	DIO2-AS1	antisense
14:82195882-82195882	A	ENSG00000258718	ENST00000556819.1	Transcript	intron_variant,non_coding_transcript_variant	-	MODIFIER	RP11-226P1.2	lincRNA
14:82201437-82201437	T	ENSG00000258718	ENST00000556144.1	Transcript	intron_variant,non_coding_transcript_variant	rs118068094	MODIFIER	RP11-226P1.2	lincRNA
14:82201437-82201437	T	ENSG00000258718	ENST00000556819.1	Transcript	intron_variant,non_coding_transcript_variant	rs118068094	MODIFIER	RP11-226P1.2	lincRNA
14:82208922-82208922	G	ENSG00000258718	ENST00000556144.1	Transcript	intron_variant,non_coding_transcript_variant	rs75885353	MODIFIER	RP11-226P1.2	lincRNA
14:86482793-86482793	C	ENSG00000258912	ENST00000553346.1	Transcript	intron_variant,non_coding_transcript_variant	rs79488629	MODIFIER	RP11-1079H9.1	lincRNA
14:86494893-86494893	C	ENSG00000258912	ENST00000553346.1	Transcript	intron_variant,non_coding_transcript_variant	rs138985377	MODIFIER	RP11-1079H9.1	lincRNA
14:86495070-86495070	C	ENSG00000258912	ENST00000553346.1	Transcript	intron_variant,non_coding_transcript_variant	rs141006809	MODIFIER	RP11-1079H9.1	lincRNA
14:86498050-86498061	TTAAA	ENSG00000258912	ENST00000553346.1	Transcript	intron_variant,non_coding_transcript_variant	rs540096717	MODIFIER	RP11-1079H9.1	lincRNA
14:86500099-86500099	C	ENSG00000258912	ENST00000553346.1	Transcript	intron_variant,non_coding_transcript_variant	rs4482212	MODIFIER	RP11-1079H9.1	lincRNA
14:94374063-94374063	T	ENSG00000258584	ENST00000554742.1	Transcript	intron_variant,non_coding_transcript_variant	rs150631565	MODIFIER	FAM181A-AS1	processed_transcript
14:94375653-94375653	A	ENSG00000258584	ENST00000554742.1	Transcript	intron_variant,non_coding_transcript_variant	rs79672603	MODIFIER	FAM181A-AS1	processed_transcript
14:94382293-94382293	A	ENSG00000258584	ENST00000554742.1	Transcript	intron_variant,non_coding_transcript_variant	rs76058617	MODIFIER	FAM181A-AS1	processed_transcript
14:94387583-94387583	T	ENSG00000258584	ENST00000554742.1	Transcript	intron_variant,non_coding_transcript_variant	rs60232937	MODIFIER	FAM181A-AS1	processed_transcript
14:94388146-94388146	T	ENSG00000258584	ENST00000554742.1	Transcript	intron_variant,non_coding_transcript_variant	rs76263849	MODIFIER	FAM181A-AS1	processed_transcript
14:94388548-94388548	A	ENSG00000258584	ENST00000554742.1	Transcript	intron_variant,non_coding_transcript_variant	rs144135565	MODIFIER	FAM181A-AS1	processed_transcript
14:94389628-94389628	T	ENSG00000258584	ENST00000554742.1	Transcript	intron_variant,non_coding_transcript_variant	rs11629206	MODIFIER	FAM181A-AS1	processed_transcript
14:94392670-94392670	T	ENSG00000258584	ENST00000554538.1	Transcript	intron_variant,non_coding_transcript_variant	rs11626410	MODIFIER	FAM181A-AS1	processed_transcript
14:94392670-94392670	T	ENSG00000258584	ENST00000554742.1	Transcript	non_coding_transcript_exon_variant	rs11626410	MODIFIER	FAM181A-AS1	processed_transcript
14:94392670-94392670	T	ENSG00000258584	ENST00000555732.1	Transcript	intron_variant,non_coding_transcript_variant	rs11626410	MODIFIER	FAM181A-AS1	processed_transcript
14:94392670-94392670	T	ENSG00000258584	ENST00000556290.1	Transcript	non_coding_transcript_exon_variant	rs11626410	MODIFIER	FAM181A-AS1	processed_transcript
14:96040799-96040799	A	ENSG00000258390	ENST00000553785.1	Transcript	intron_variant,non_coding_transcript_variant	rs17092799	MODIFIER	RP11-1070N10.4	lincRNA
14:96040799-96040799	A	ENSG00000258390	ENST00000556346.1	Transcript	intron_variant,non_coding_transcript_variant	rs17092799	MODIFIER	RP11-1070N10.4	lincRNA
14:96041519-96041519	T	ENSG00000258390	ENST00000553785.1	Transcript	intron_variant,non_coding_transcript_variant	rs150666963	MODIFIER	RP11-1070N10.4	lincRNA
14:96041519-96041519	T	ENSG00000258390	ENST00000556346.1	Transcript	intron_variant,non_coding_transcript_variant	rs150666963	MODIFIER	RP11-1070N10.4	lincRNA
14:96041608-96041608	A	ENSG00000258390	ENST00000553785.1	Transcript	intron_variant,non_coding_transcript_variant	rs79090340	MODIFIER	RP11-1070N10.4	lincRNA
14:96041608-96041608	A	ENSG00000258390	ENST00000556346.1	Transcript	intron_variant,non_coding_transcript_variant	rs79090340	MODIFIER	RP11-1070N10.4	lincRNA
14:96041967-96041967	T	ENSG00000258390	ENST00000553785.1	Transcript	intron_variant,non_coding_transcript_variant	rs8010872	MODIFIER	RP11-1070N10.4	lincRNA
14:96041967-96041967	T	ENSG00000258390	ENST00000556346.1	Transcript	intron_variant,non_coding_transcript_variant	rs8010872	MODIFIER	RP11-1070N10.4	lincRNA
14:96043367-96043367	C	ENSG00000258390	ENST00000553785.1	Transcript	intron_variant,non_coding_transcript_variant	rs56173656	MODIFIER	RP11-1070N10.4	lincRNA
14:96043367-96043367	C	ENSG00000258390	ENST00000556346.1	Transcript	intron_variant,non_coding_transcript_variant	rs56173656	MODIFIER	RP11-1070N10.4	lincRNA
14:96043400-96043400	G	ENSG00000258390	ENST00000553785.1	Transcript	intron_variant,non_coding_transcript_variant	rs55927840	MODIFIER	RP11-1070N10.4	lincRNA
14:96043400-96043400	G	ENSG00000258390	ENST00000556346.1	Transcript	intron_variant,non_coding_transcript_variant	rs55927840	MODIFIER	RP11-1070N10.4	lincRNA
14:96043839-96043839	T	ENSG00000258390	ENST00000553785.1	Transcript	non_coding_transcript_exon_variant	rs74911896	MODIFIER	RP11-1070N10.4	lincRNA
14:96043839-96043839	T	ENSG00000258390	ENST00000556346.1	Transcript	intron_variant,non_coding_transcript_variant	rs74911896	MODIFIER	RP11-1070N10.4	lincRNA
14:96044671-96044671	C	ENSG00000258390	ENST00000553785.1	Transcript	non_coding_transcript_exon_variant	rs8003418	MODIFIER	RP11-1070N10.4	lincRNA
14:96044671-96044671	C	ENSG00000258390	ENST00000556346.1	Transcript	intron_variant,non_coding_transcript_variant	rs8003418	MODIFIER	RP11-1070N10.4	lincRNA
14:96045238-96045238	A	ENSG00000258390	ENST00000556346.1	Transcript	intron_variant,non_coding_transcript_variant	rs149206307	MODIFIER	RP11-1070N10.4	lincRNA
14:96045262-96045262	A	ENSG00000258390	ENST00000556346.1	Transcript	intron_variant,non_coding_transcript_variant	rs61981882	MODIFIER	RP11-1070N10.4	lincRNA
14:96045291-96045291	T	ENSG00000258390	ENST00000556346.1	Transcript	intron_variant,non_coding_transcript_variant	rs142764308	MODIFIER	RP11-1070N10.4	lincRNA
15:24738942-24738942	C	ENSG00000259905	ENST00000565893.1	Transcript	intron_variant,non_coding_transcript_variant	rs11853566	MODIFIER	PWRN1	lincRNA
15:24739280-24739280	G	ENSG00000259905	ENST00000565893.1	Transcript	intron_variant,non_coding_transcript_variant	rs11854239	MODIFIER	PWRN1	lincRNA
15:24739944-24739944	C	ENSG00000259905	ENST00000565893.1	Transcript	intron_variant,non_coding_transcript_variant	rs34457577	MODIFIER	PWRN1	lincRNA
15:24741147-24741147	T	ENSG00000259905	ENST00000565893.1	Transcript	intron_variant,non_coding_transcript_variant	rs191163370	MODIFIER	PWRN1	lincRNA
15:24741149-24741149	C	ENSG00000259905	ENST00000565893.1	Transcript	intron_variant,non_coding_transcript_variant	rs548877722	MODIFIER	PWRN1	lincRNA
15:24741150-24741150	A	ENSG00000259905	ENST00000565893.1	Transcript	intron_variant,non_coding_transcript_variant	rs567569008	MODIFIER	PWRN1	lincRNA
15:24741503-24741503	C	ENSG00000259905	ENST00000565893.1	Transcript	intron_variant,non_coding_transcript_variant	rs11856265	MODIFIER	PWRN1	lincRNA
15:24743916-24743916	C	ENSG00000259905	ENST00000565893.1	Transcript	intron_variant,non_coding_transcript_variant	rs35314214	MODIFIER	PWRN1	lincRNA
15:24744392-24744392	G	ENSG00000259905	ENST00000565893.1	Transcript	intron_variant,non_coding_transcript_variant	rs34810258	MODIFIER	PWRN1	lincRNA
15:24746597-24746597	G	ENSG00000259905	ENST00000565893.1	Transcript	intron_variant,non_coding_transcript_variant	rs12593206	MODIFIER	PWRN1	lincRNA
15:24747254-24747256	TTGATT	ENSG00000259905	ENST00000565893.1	Transcript	intron_variant,non_coding_transcript_variant	rs56259830	MODIFIER	PWRN1	lincRNA
15:24747256-24747256	GATG	ENSG00000259905	ENST00000565893.1	Transcript	intron_variant,non_coding_transcript_variant	-	MODIFIER	PWRN1	lincRNA
15:24747656-24747656	C	ENSG00000259905	ENST00000565893.1	Transcript	intron_variant,non_coding_transcript_variant	rs11856252	MODIFIER	PWRN1	lincRNA
15:24748768-24748768	T	ENSG00000259905	ENST00000565893.1	Transcript	intron_variant,non_coding_transcript_variant	rs7496073	MODIFIER	PWRN1	lincRNA
15:24750352-24750352	G	ENSG00000259905	ENST00000565893.1	Transcript	intron_variant,non_coding_transcript_variant	rs35931242	MODIFIER	PWRN1	lincRNA
15:24751420-24751420	C	ENSG00000259905	ENST00000565893.1	Transcript	intron_variant,non_coding_transcript_variant	rs34631824	MODIFIER	PWRN1	lincRNA
15:24755741-24755741	C	ENSG00000259905	ENST00000565893.1	Transcript	intron_variant,non_coding_transcript_variant	rs35513899	MODIFIER	PWRN1	lincRNA
15:24756916-24756916	G	ENSG00000259905	ENST00000565893.1	Transcript	intron_variant,non_coding_transcript_variant	rs185409137	MODIFIER	PWRN1	lincRNA
15:24756917-24756917	C	ENSG00000259905	ENST00000565893.1	Transcript	intron_variant,non_coding_transcript_variant	rs189973071	MODIFIER	PWRN1	lincRNA
15:24756919-24756919	A	ENSG00000259905	ENST00000565893.1	Transcript	intron_variant,non_coding_transcript_variant	rs182943587	MODIFIER	PWRN1	lincRNA
15:24759520-24759520	A	ENSG00000259905	ENST00000565512.1	Transcript	intron_variant,non_coding_transcript_variant	rs12903678	MODIFIER	PWRN1	lincRNA
15:24760983-24760983	T	ENSG00000259905	ENST00000565512.1	Transcript	intron_variant,non_coding_transcript_variant	rs7495765	MODIFIER	PWRN1	lincRNA
15:24764051-24764051	A	ENSG00000259905	ENST00000565512.1	Transcript	intron_variant,non_coding_transcript_variant	rs111763856	MODIFIER	PWRN1	lincRNA
15:24765385-24765385	G	ENSG00000259905	ENST00000565512.1	Transcript	intron_variant,non_coding_transcript_variant	rs55716925	MODIFIER	PWRN1	lincRNA
15:24766841-24766841	G	ENSG00000259905	ENST00000562244.1	Transcript	non_coding_transcript_exon_variant	rs78652100	MODIFIER	PWRN1	lincRNA
15:24766841-24766841	G	ENSG00000259905	ENST00000565512.1	Transcript	intron_variant,non_coding_transcript_variant	rs78652100	MODIFIER	PWRN1	lincRNA
15:24767395-24767395	C	ENSG00000259905	ENST00000562244.1	Transcript	intron_variant,non_coding_transcript_variant	rs11854372	MODIFIER	PWRN1	lincRNA
15:24767395-24767395	C	ENSG00000259905	ENST00000565512.1	Transcript	intron_variant,non_coding_transcript_variant	rs11854372	MODIFIER	PWRN1	lincRNA
15:24768985-24768985	C	ENSG00000259905	ENST00000562244.1	Transcript	intron_variant,non_coding_transcript_variant	rs12593420	MODIFIER	PWRN1	lincRNA
15:24768985-24768985	C	ENSG00000259905	ENST00000565512.1	Transcript	intron_variant,non_coding_transcript_variant	rs12593420	MODIFIER	PWRN1	lincRNA
15:24768987-24768987	T	ENSG00000259905	ENST00000562244.1	Transcript	intron_variant,non_coding_transcript_variant	rs12595199	MODIFIER	PWRN1	lincRNA
15:24768987-24768987	T	ENSG00000259905	ENST00000565512.1	Transcript	intron_variant,non_coding_transcript_variant	rs12595199	MODIFIER	PWRN1	lincRNA
15:24774032-24774032	G	ENSG00000259905	ENST00000562244.1	Transcript	intron_variant,non_coding_transcript_variant	rs7495374	MODIFIER	PWRN1	lincRNA
15:24774032-24774032	G	ENSG00000259905	ENST00000565512.1	Transcript	intron_variant,non_coding_transcript_variant	rs7495374	MODIFIER	PWRN1	lincRNA
15:24775839-24775839	C	ENSG00000259905	ENST00000562244.1	Transcript	intron_variant,non_coding_transcript_variant	rs57394836	MODIFIER	PWRN1	lincRNA
15:24775839-24775839	C	ENSG00000259905	ENST00000565512.1	Transcript	intron_variant,non_coding_transcript_variant	rs57394836	MODIFIER	PWRN1	lincRNA
15:24776156-24776156	A	ENSG00000259905	ENST00000562244.1	Transcript	intron_variant,non_coding_transcript_variant	rs11852845	MODIFIER	PWRN1	lincRNA
15:24776156-24776156	A	ENSG00000259905	ENST00000565512.1	Transcript	intron_variant,non_coding_transcript_variant	rs11852845	MODIFIER	PWRN1	lincRNA
15:24776459-24776459	C	ENSG00000259905	ENST00000562244.1	Transcript	intron_variant,non_coding_transcript_variant	rs5001457	MODIFIER	PWRN1	lincRNA
15:24776459-24776459	C	ENSG00000259905	ENST00000565512.1	Transcript	intron_variant,non_coding_transcript_variant	rs5001457	MODIFIER	PWRN1	lincRNA
15:24776525-24776525	C	ENSG00000259905	ENST00000562244.1	Transcript	intron_variant,non_coding_transcript_variant	rs4094105	MODIFIER	PWRN1	lincRNA
15:24776525-24776525	C	ENSG00000259905	ENST00000565512.1	Transcript	intron_variant,non_coding_transcript_variant	rs4094105	MODIFIER	PWRN1	lincRNA
15:24776605-24776605	A	ENSG00000259905	ENST00000562244.1	Transcript	intron_variant,non_coding_transcript_variant	rs148483202	MODIFIER	PWRN1	lincRNA
15:24776605-24776605	A	ENSG00000259905	ENST00000565512.1	Transcript	intron_variant,non_coding_transcript_variant	rs148483202	MODIFIER	PWRN1	lincRNA
15:24776757-24776757	A	ENSG00000259905	ENST00000562244.1	Transcript	intron_variant,non_coding_transcript_variant	rs8033136	MODIFIER	PWRN1	lincRNA
15:24776757-24776757	A	ENSG00000259905	ENST00000565512.1	Transcript	intron_variant,non_coding_transcript_variant	rs8033136	MODIFIER	PWRN1	lincRNA
15:24776975-24776975	G	ENSG00000259905	ENST00000562244.1	Transcript	intron_variant,non_coding_transcript_variant	rs28384169	MODIFIER	PWRN1	lincRNA
15:24776975-24776975	G	ENSG00000259905	ENST00000565512.1	Transcript	intron_variant,non_coding_transcript_variant	rs28384169	MODIFIER	PWRN1	lincRNA
15:24777771-24777771	C	ENSG00000259905	ENST00000562244.1	Transcript	intron_variant,non_coding_transcript_variant	rs182013680	MODIFIER	PWRN1	lincRNA
15:24777771-24777771	C	ENSG00000259905	ENST00000565512.1	Transcript	intron_variant,non_coding_transcript_variant	rs182013680	MODIFIER	PWRN1	lincRNA
15:24779385-24779385	C	ENSG00000259905	ENST00000568045.1	Transcript	intron_variant,non_coding_transcript_variant	rs8029876	MODIFIER	PWRN1	lincRNA
15:24779436-24779436	T	ENSG00000259905	ENST00000568045.1	Transcript	intron_variant,non_coding_transcript_variant	rs8029392	MODIFIER	PWRN1	lincRNA
15:24779448-24779448	T	ENSG00000259905	ENST00000568045.1	Transcript	intron_variant,non_coding_transcript_variant	rs8029396	MODIFIER	PWRN1	lincRNA
15:24788626-24788626	C	ENSG00000259905	ENST00000568045.1	Transcript	intron_variant,non_coding_transcript_variant	rs12910042	MODIFIER	PWRN1	lincRNA
15:24801795-24801795	T	ENSG00000259905	ENST00000565295.1	Transcript	intron_variant,non_coding_transcript_variant	rs11853922	MODIFIER	PWRN1	lincRNA
15:24801795-24801795	T	ENSG00000259905	ENST00000568045.1	Transcript	intron_variant,non_coding_transcript_variant	rs11853922	MODIFIER	PWRN1	lincRNA
15:24802432-24802432	C	ENSG00000259905	ENST00000565295.1	Transcript	intron_variant,non_coding_transcript_variant	rs34888305	MODIFIER	PWRN1	lincRNA
15:24802432-24802432	C	ENSG00000259905	ENST00000568045.1	Transcript	intron_variant,non_coding_transcript_variant	rs34888305	MODIFIER	PWRN1	lincRNA
15:24802956-24802956	A	ENSG00000259905	ENST00000565295.1	Transcript	intron_variant,non_coding_transcript_variant	rs937230452	MODIFIER	PWRN1	lincRNA
15:24802956-24802956	A	ENSG00000259905	ENST00000568045.1	Transcript	intron_variant,non_coding_transcript_variant	rs937230452	MODIFIER	PWRN1	lincRNA
15:24803253-24803253	C	ENSG00000259905	ENST00000565295.1	Transcript	intron_variant,non_coding_transcript_variant	rs143073922	MODIFIER	PWRN1	lincRNA
15:24803253-24803253	C	ENSG00000259905	ENST00000568045.1	Transcript	intron_variant,non_coding_transcript_variant	rs143073922	MODIFIER	PWRN1	lincRNA
15:24803289-24803289	T	ENSG00000259905	ENST00000565295.1	Transcript	intron_variant,non_coding_transcript_variant	rs8024795	MODIFIER	PWRN1	lincRNA
15:24803289-24803289	T	ENSG00000259905	ENST00000568045.1	Transcript	intron_variant,non_coding_transcript_variant	rs8024795	MODIFIER	PWRN1	lincRNA
15:24807309-24807310	-	ENSG00000259905	ENST00000565241.1	Transcript	intron_variant,non_coding_transcript_variant	rs34802443	MODIFIER	PWRN1	lincRNA
15:24807309-24807310	-	ENSG00000259905	ENST00000565295.1	Transcript	intron_variant,non_coding_transcript_variant	rs34802443	MODIFIER	PWRN1	lincRNA
15:24807309-24807310	-	ENSG00000259905	ENST00000567647.1	Transcript	intron_variant,non_coding_transcript_variant	rs34802443	MODIFIER	PWRN1	lincRNA
15:24807309-24807310	-	ENSG00000259905	ENST00000568045.1	Transcript	intron_variant,non_coding_transcript_variant	rs34802443	MODIFIER	PWRN1	lincRNA
15:24807309-24807310	-	ENSG00000259905	ENST00000568609.1	Transcript	intron_variant,non_coding_transcript_variant	rs34802443	MODIFIER	PWRN1	lincRNA
15:24810388-24810388	G	ENSG00000259905	ENST00000565241.1	Transcript	intron_variant,non_coding_transcript_variant	rs111689648	MODIFIER	PWRN1	lincRNA
15:24810388-24810388	G	ENSG00000259905	ENST00000565295.1	Transcript	intron_variant,non_coding_transcript_variant	rs111689648	MODIFIER	PWRN1	lincRNA
15:24810388-24810388	G	ENSG00000259905	ENST00000567647.1	Transcript	intron_variant,non_coding_transcript_variant	rs111689648	MODIFIER	PWRN1	lincRNA
15:24810388-24810388	G	ENSG00000259905	ENST00000568045.1	Transcript	intron_variant,non_coding_transcript_variant	rs111689648	MODIFIER	PWRN1	lincRNA
15:24810388-24810388	G	ENSG00000259905	ENST00000568609.1	Transcript	intron_variant,non_coding_transcript_variant	rs111689648	MODIFIER	PWRN1	lincRNA
15:24812059-24812059	T	ENSG00000259905	ENST00000565241.1	Transcript	intron_variant,non_coding_transcript_variant	rs12914828	MODIFIER	PWRN1	lincRNA
15:24812059-24812059	T	ENSG00000259905	ENST00000567647.1	Transcript	intron_variant,non_coding_transcript_variant	rs12914828	MODIFIER	PWRN1	lincRNA
15:24812059-24812059	T	ENSG00000259905	ENST00000568045.1	Transcript	intron_variant,non_coding_transcript_variant	rs12914828	MODIFIER	PWRN1	lincRNA
15:24812059-24812059	T	ENSG00000259905	ENST00000568609.1	Transcript	intron_variant,non_coding_transcript_variant	rs12914828	MODIFIER	PWRN1	lincRNA
15:24812378-24812378	G	ENSG00000259905	ENST00000565241.1	Transcript	intron_variant,non_coding_transcript_variant	rs11856165	MODIFIER	PWRN1	lincRNA
15:24812378-24812378	G	ENSG00000259905	ENST00000567647.1	Transcript	intron_variant,non_coding_transcript_variant	rs11856165	MODIFIER	PWRN1	lincRNA
15:24812378-24812378	G	ENSG00000259905	ENST00000568045.1	Transcript	intron_variant,non_coding_transcript_variant	rs11856165	MODIFIER	PWRN1	lincRNA
15:24812378-24812378	G	ENSG00000259905	ENST00000568609.1	Transcript	intron_variant,non_coding_transcript_variant	rs11856165	MODIFIER	PWRN1	lincRNA
15:24812492-24812492	G	ENSG00000259905	ENST00000565241.1	Transcript	intron_variant,non_coding_transcript_variant	rs11852734	MODIFIER	PWRN1	lincRNA
15:24812492-24812492	G	ENSG00000259905	ENST00000567647.1	Transcript	intron_variant,non_coding_transcript_variant	rs11852734	MODIFIER	PWRN1	lincRNA
15:24812492-24812492	G	ENSG00000259905	ENST00000568045.1	Transcript	intron_variant,non_coding_transcript_variant	rs11852734	MODIFIER	PWRN1	lincRNA
15:24812492-24812492	G	ENSG00000259905	ENST00000568609.1	Transcript	intron_variant,non_coding_transcript_variant	rs11852734	MODIFIER	PWRN1	lincRNA
15:24817925-24817925	T	ENSG00000259905	ENST00000562501.1	Transcript	intron_variant,non_coding_transcript_variant	rs12591319	MODIFIER	PWRN1	lincRNA
15:24817925-24817925	T	ENSG00000259905	ENST00000567647.1	Transcript	intron_variant,non_coding_transcript_variant	rs12591319	MODIFIER	PWRN1	lincRNA
15:24817925-24817925	T	ENSG00000259905	ENST00000568045.1	Transcript	intron_variant,non_coding_transcript_variant	rs12591319	MODIFIER	PWRN1	lincRNA
15:24817925-24817925	T	ENSG00000259905	ENST00000568609.1	Transcript	intron_variant,non_coding_transcript_variant	rs12591319	MODIFIER	PWRN1	lincRNA
15:24818129-24818129	G	ENSG00000259905	ENST00000562501.1	Transcript	intron_variant,non_coding_transcript_variant	rs12593850	MODIFIER	PWRN1	lincRNA
15:24818129-24818129	G	ENSG00000259905	ENST00000567647.1	Transcript	intron_variant,non_coding_transcript_variant	rs12593850	MODIFIER	PWRN1	lincRNA
15:24818129-24818129	G	ENSG00000259905	ENST00000568045.1	Transcript	intron_variant,non_coding_transcript_variant	rs12593850	MODIFIER	PWRN1	lincRNA
15:24818129-24818129	G	ENSG00000259905	ENST00000568609.1	Transcript	intron_variant,non_coding_transcript_variant	rs12593850	MODIFIER	PWRN1	lincRNA
15:24822584-24822584	A	ENSG00000259905	ENST00000562501.1	Transcript	intron_variant,non_coding_transcript_variant	rs67397713	MODIFIER	PWRN1	lincRNA
15:24822584-24822584	A	ENSG00000259905	ENST00000564898.1	Transcript	intron_variant,non_coding_transcript_variant	rs67397713	MODIFIER	PWRN1	lincRNA
15:24822584-24822584	A	ENSG00000259905	ENST00000568045.1	Transcript	intron_variant,non_coding_transcript_variant	rs67397713	MODIFIER	PWRN1	lincRNA
15:24822584-24822584	A	ENSG00000259905	ENST00000568609.1	Transcript	intron_variant,non_coding_transcript_variant	rs67397713	MODIFIER	PWRN1	lincRNA
15:24824306-24824306	T	ENSG00000259905	ENST00000562501.1	Transcript	intron_variant,non_coding_transcript_variant	rs36061247	MODIFIER	PWRN1	lincRNA
15:24824306-24824306	T	ENSG00000259905	ENST00000564898.1	Transcript	intron_variant,non_coding_transcript_variant	rs36061247	MODIFIER	PWRN1	lincRNA
15:24824306-24824306	T	ENSG00000259905	ENST00000568045.1	Transcript	intron_variant,non_coding_transcript_variant	rs36061247	MODIFIER	PWRN1	lincRNA
15:24824306-24824306	T	ENSG00000259905	ENST00000568609.1	Transcript	intron_variant,non_coding_transcript_variant	rs36061247	MODIFIER	PWRN1	lincRNA
15:24825045-24825045	C	ENSG00000259905	ENST00000562501.1	Transcript	intron_variant,non_coding_transcript_variant	rs34011405	MODIFIER	PWRN1	lincRNA
15:24825045-24825045	C	ENSG00000259905	ENST00000564898.1	Transcript	intron_variant,non_coding_transcript_variant	rs34011405	MODIFIER	PWRN1	lincRNA
15:24825045-24825045	C	ENSG00000259905	ENST00000568045.1	Transcript	intron_variant,non_coding_transcript_variant	rs34011405	MODIFIER	PWRN1	lincRNA
15:24825045-24825045	C	ENSG00000259905	ENST00000568609.1	Transcript	intron_variant,non_coding_transcript_variant	rs34011405	MODIFIER	PWRN1	lincRNA
15:24826279-24826279	T	ENSG00000259905	ENST00000562501.1	Transcript	intron_variant,non_coding_transcript_variant	rs12593729	MODIFIER	PWRN1	lincRNA
15:24826279-24826279	T	ENSG00000259905	ENST00000564898.1	Transcript	intron_variant,non_coding_transcript_variant	rs12593729	MODIFIER	PWRN1	lincRNA
15:24826279-24826279	T	ENSG00000259905	ENST00000568045.1	Transcript	intron_variant,non_coding_transcript_variant	rs12593729	MODIFIER	PWRN1	lincRNA
15:24826279-24826279	T	ENSG00000259905	ENST00000568609.1	Transcript	intron_variant,non_coding_transcript_variant	rs12593729	MODIFIER	PWRN1	lincRNA
15:24829424-24829424	T	ENSG00000259905	ENST00000562501.1	Transcript	intron_variant,non_coding_transcript_variant	rs12593443	MODIFIER	PWRN1	lincRNA
15:24829424-24829424	T	ENSG00000259905	ENST00000564898.1	Transcript	intron_variant,non_coding_transcript_variant	rs12593443	MODIFIER	PWRN1	lincRNA
15:24829424-24829424	T	ENSG00000259905	ENST00000568045.1	Transcript	intron_variant,non_coding_transcript_variant	rs12593443	MODIFIER	PWRN1	lincRNA
15:24829424-24829424	T	ENSG00000259905	ENST00000568609.1	Transcript	intron_variant,non_coding_transcript_variant	rs12593443	MODIFIER	PWRN1	lincRNA
15:24846766-24846771	-	ENSG00000259905	ENST00000564898.1	Transcript	intron_variant,non_coding_transcript_variant	-	MODIFIER	PWRN1	lincRNA
15:24846766-24846771	-	ENSG00000259905	ENST00000568019.1	Transcript	intron_variant,non_coding_transcript_variant	-	MODIFIER	PWRN1	lincRNA
15:24846767-24846777	TTTTA	ENSG00000259905	ENST00000564898.1	Transcript	intron_variant,non_coding_transcript_variant	rs539649161	MODIFIER	PWRN1	lincRNA
15:24846767-24846777	TTTTA	ENSG00000259905	ENST00000568019.1	Transcript	intron_variant,non_coding_transcript_variant	rs539649161	MODIFIER	PWRN1	lincRNA
15:24884007-24884007	T	ENSG00000259905	ENST00000564898.1	Transcript	intron_variant,non_coding_transcript_variant	rs12438596	MODIFIER	PWRN1	lincRNA
15:24884007-24884007	T	ENSG00000259905	ENST00000568019.1	Transcript	intron_variant,non_coding_transcript_variant	rs12438596	MODIFIER	PWRN1	lincRNA
15:24885597-24885597	A	ENSG00000259905	ENST00000564898.1	Transcript	intron_variant,non_coding_transcript_variant	rs142922376	MODIFIER	PWRN1	lincRNA
15:24885597-24885597	A	ENSG00000259905	ENST00000568019.1	Transcript	intron_variant,non_coding_transcript_variant	rs142922376	MODIFIER	PWRN1	lincRNA
15:58733693-58733693	T	ENSG00000259293	ENST00000561083.1	Transcript	intron_variant,non_coding_transcript_variant	rs76563698	MODIFIER	RP11-355N15.1	antisense
15:58740874-58740874	G	ENSG00000259293	ENST00000561083.1	Transcript	intron_variant,non_coding_transcript_variant	rs488346	MODIFIER	RP11-355N15.1	antisense
15:58753153-58753153	A	ENSG00000259293	ENST00000561083.1	Transcript	intron_variant,non_coding_transcript_variant	rs79560486	MODIFIER	RP11-355N15.1	antisense
15:58754039-58754039	A	ENSG00000259293	ENST00000561083.1	Transcript	intron_variant,non_coding_transcript_variant	rs552187345	MODIFIER	RP11-355N15.1	antisense
15:58764793-58764793	AC	ENSG00000259293	ENST00000561083.1	Transcript	intron_variant,non_coding_transcript_variant	-	MODIFIER	RP11-355N15.1	antisense
15:58769583-58769583	T	ENSG00000259293	ENST00000561083.1	Transcript	intron_variant,non_coding_transcript_variant	rs4775053	MODIFIER	RP11-355N15.1	antisense
15:58771661-58771661	C	ENSG00000259293	ENST00000561083.1	Transcript	intron_variant,non_coding_transcript_variant	rs116915182	MODIFIER	RP11-355N15.1	antisense
15:58773839-58773846	AAAAAAAA	ENSG00000259293	ENST00000561083.1	Transcript	intron_variant,non_coding_transcript_variant	rs34548319	MODIFIER	RP11-355N15.1	antisense
15:58775882-58775886	AAGAAGA	ENSG00000259293	ENST00000561083.1	Transcript	intron_variant,non_coding_transcript_variant	rs34796824	MODIFIER	RP11-355N15.1	antisense
15:58785707-58785707	G	ENSG00000259293	ENST00000561083.1	Transcript	intron_variant,non_coding_transcript_variant	rs11855161	MODIFIER	RP11-355N15.1	antisense
15:58790650-58790650	A	ENSG00000259293	ENST00000561083.1	Transcript	intron_variant,non_coding_transcript_variant	rs112694435	MODIFIER	RP11-355N15.1	antisense
15:83317081-83317081	C	ENSG00000259462	ENST00000560650.1	Transcript	non_coding_transcript_exon_variant	rs8038497	MODIFIER	RP11-752G15.3	antisense
15:83332661-83332661	T	ENSG00000259462	ENST00000560650.1	Transcript	intron_variant,non_coding_transcript_variant	rs751290984	MODIFIER	RP11-752G15.3	antisense
15:83342381-83342381	T	ENSG00000259462	ENST00000560650.1	Transcript	intron_variant,non_coding_transcript_variant	rs12908713	MODIFIER	RP11-752G15.3	antisense
15:83342772-83342772	G	ENSG00000259462	ENST00000560650.1	Transcript	intron_variant,non_coding_transcript_variant	rs4779046	MODIFIER	RP11-752G15.3	antisense
15:90620767-90620767	T	ENSG00000259291	ENST00000558334.1	Transcript	intron_variant,non_coding_transcript_variant	rs150346542	MODIFIER	RP11-617F23.1	antisense
15:93111129-93111129	A	ENSG00000258647	ENST00000557075.1	Transcript	non_coding_transcript_exon_variant	rs28510890	MODIFIER	LINC00930	lincRNA
15:93111458-93111458	A	ENSG00000258647	ENST00000554542.1	Transcript	non_coding_transcript_exon_variant	rs11855589	MODIFIER	LINC00930	lincRNA
15:93111458-93111458	A	ENSG00000258647	ENST00000557075.1	Transcript	non_coding_transcript_exon_variant	rs11855589	MODIFIER	LINC00930	lincRNA
15:93111869-93111869	T	ENSG00000258647	ENST00000554542.1	Transcript	intron_variant,non_coding_transcript_variant	rs56903395	MODIFIER	LINC00930	lincRNA
15:93111869-93111869	T	ENSG00000258647	ENST00000557075.1	Transcript	intron_variant,non_coding_transcript_variant	rs56903395	MODIFIER	LINC00930	lincRNA
15:93112038-93112038	A	ENSG00000258647	ENST00000554542.1	Transcript	intron_variant,non_coding_transcript_variant	rs4777723	MODIFIER	LINC00930	lincRNA
15:93112038-93112038	A	ENSG00000258647	ENST00000557075.1	Transcript	intron_variant,non_coding_transcript_variant	rs4777723	MODIFIER	LINC00930	lincRNA
15:93113548-93113548	T	ENSG00000258647	ENST00000554542.1	Transcript	intron_variant,non_coding_transcript_variant	rs181650961	MODIFIER	LINC00930	lincRNA
15:93113548-93113548	T	ENSG00000258647	ENST00000557075.1	Transcript	intron_variant,non_coding_transcript_variant	rs181650961	MODIFIER	LINC00930	lincRNA
15:93115181-93115181	C	ENSG00000258647	ENST00000557075.1	Transcript	non_coding_transcript_exon_variant	rs4778012	MODIFIER	LINC00930	lincRNA
15:93434966-93434966	G	ENSG00000272888	ENST00000554894.1	Transcript	intron_variant,non_coding_transcript_variant	rs144998313	MODIFIER	AC013394.2	lincRNA
15:93434966-93434966	G	ENSG00000272888	ENST00000555520.1	Transcript	intron_variant,non_coding_transcript_variant	rs144998313	MODIFIER	AC013394.2	lincRNA
15:93434966-93434966	G	ENSG00000272888	ENST00000556895.1	Transcript	intron_variant,non_coding_transcript_variant	rs144998313	MODIFIER	AC013394.2	lincRNA
15:93434966-93434966	G	ENSG00000272888	ENST00000557682.2	Transcript	intron_variant,non_coding_transcript_variant	rs144998313	MODIFIER	AC013394.2	lincRNA
15:93434966-93434966	G	ENSG00000272888	ENST00000554133.1	Transcript	intron_variant,non_coding_transcript_variant	rs144998313	MODIFIER	AC013394.2	retained_intron
15:93436085-93436085	A	ENSG00000272888	ENST00000555520.1	Transcript	intron_variant,non_coding_transcript_variant	rs117488996	MODIFIER	AC013394.2	lincRNA
15:93436085-93436085	A	ENSG00000272888	ENST00000556895.1	Transcript	intron_variant,non_coding_transcript_variant	rs117488996	MODIFIER	AC013394.2	lincRNA
15:93436085-93436085	A	ENSG00000272888	ENST00000557682.2	Transcript	intron_variant,non_coding_transcript_variant	rs117488996	MODIFIER	AC013394.2	lincRNA
15:93436085-93436085	A	ENSG00000272888	ENST00000554133.1	Transcript	intron_variant,non_coding_transcript_variant	rs117488996	MODIFIER	AC013394.2	retained_intron
15:96779611-96779611	G	ENSG00000259763	ENST00000558885.1	Transcript	splice_region_variant,non_coding_transcript_exon_variant	rs11073470	LOW	RP11-327J17.1	lincRNA
15:97316233-97316238	TCT	ENSG00000259282	ENST00000558722.1	Transcript	intron_variant,non_coding_transcript_variant	rs747619331	MODIFIER	SPATA8-AS1	antisense
15:97316233-97316238	TCT	ENSG00000259282	ENST00000560888.1	Transcript	intron_variant,non_coding_transcript_variant	rs747619331	MODIFIER	SPATA8-AS1	antisense
15:97316511-97316511	G	ENSG00000259282	ENST00000558722.1	Transcript	intron_variant,non_coding_transcript_variant	rs4965134	MODIFIER	SPATA8-AS1	antisense
15:97316511-97316511	G	ENSG00000259282	ENST00000560888.1	Transcript	intron_variant,non_coding_transcript_variant	rs4965134	MODIFIER	SPATA8-AS1	antisense
15:97322707-97322707	C	ENSG00000259282	ENST00000558722.1	Transcript	intron_variant,non_coding_transcript_variant	rs56386074	MODIFIER	SPATA8-AS1	antisense
15:97322707-97322707	C	ENSG00000259282	ENST00000560888.1	Transcript	intron_variant,non_coding_transcript_variant	rs56386074	MODIFIER	SPATA8-AS1	antisense
15:97325998-97325998	A	ENSG00000259282	ENST00000558722.1	Transcript	intron_variant,non_coding_transcript_variant	rs147261089	MODIFIER	SPATA8-AS1	antisense
15:98629455-98629468	AAAAAAAAAAAAAAAA	ENSG00000259611	ENST00000560195.1	Transcript	intron_variant,non_coding_transcript_variant	rs59123777	MODIFIER	CTD-2544M6.2	lincRNA
15:98629455-98629468	AAAAAAAAAAAAAAAA	ENSG00000259611	ENST00000561215.1	Transcript	intron_variant,non_coding_transcript_variant	rs59123777	MODIFIER	CTD-2544M6.2	lincRNA
15:98629492-98629492	A	ENSG00000259611	ENST00000560195.1	Transcript	intron_variant,non_coding_transcript_variant	rs28412079	MODIFIER	CTD-2544M6.2	lincRNA
15:98629492-98629492	A	ENSG00000259611	ENST00000561215.1	Transcript	intron_variant,non_coding_transcript_variant	rs28412079	MODIFIER	CTD-2544M6.2	lincRNA
15:98629681-98629709	GGAAA	ENSG00000259611	ENST00000560195.1	Transcript	intron_variant,non_coding_transcript_variant	-	MODIFIER	CTD-2544M6.2	lincRNA
15:98629681-98629709	GGAAA	ENSG00000259611	ENST00000561215.1	Transcript	intron_variant,non_coding_transcript_variant	-	MODIFIER	CTD-2544M6.2	lincRNA
15:98631091-98631091	C	ENSG00000259611	ENST00000560195.1	Transcript	intron_variant,non_coding_transcript_variant	rs73469695	MODIFIER	CTD-2544M6.2	lincRNA
15:98631091-98631091	C	ENSG00000259611	ENST00000561215.1	Transcript	intron_variant,non_coding_transcript_variant	rs73469695	MODIFIER	CTD-2544M6.2	lincRNA
15:98632286-98632286	G	ENSG00000259611	ENST00000560195.1	Transcript	intron_variant,non_coding_transcript_variant	rs116479267	MODIFIER	CTD-2544M6.2	lincRNA
15:98634730-98634730	A	ENSG00000259611	ENST00000560195.1	Transcript	intron_variant,non_coding_transcript_variant	rs58535173	MODIFIER	CTD-2544M6.2	lincRNA
15:98635247-98635247	T	ENSG00000259611	ENST00000560195.1	Transcript	intron_variant,non_coding_transcript_variant	rs28851257	MODIFIER	CTD-2544M6.2	lincRNA
15:98637465-98637465	G	ENSG00000259611	ENST00000560195.1	Transcript	intron_variant,non_coding_transcript_variant	rs28866780	MODIFIER	CTD-2544M6.2	lincRNA
15:98643397-98643402	-	ENSG00000259611	ENST00000560195.1	Transcript	intron_variant,non_coding_transcript_variant	-	MODIFIER	CTD-2544M6.2	lincRNA
15:98646199-98646204	TT	ENSG00000259611	ENST00000560195.1	Transcript	intron_variant,non_coding_transcript_variant	rs1448875684	MODIFIER	CTD-2544M6.2	lincRNA
16:3172342-3172342	C	ENSG00000263072	ENST00000575139.1	Transcript	intron_variant,non_coding_transcript_variant	rs142754871	MODIFIER	RP11-473M20.14	antisense
16:3172342-3172342	C	ENSG00000263072	ENST00000576490.1	Transcript	intron_variant,non_coding_transcript_variant	rs142754871	MODIFIER	RP11-473M20.14	antisense
16:3182858-3182858	T	ENSG00000263072	ENST00000571449.1	Transcript	non_coding_transcript_exon_variant	rs138144869	MODIFIER	RP11-473M20.14	antisense
16:3182858-3182858	T	ENSG00000263072	ENST00000571963.1	Transcript	intron_variant,non_coding_transcript_variant	rs138144869	MODIFIER	RP11-473M20.14	antisense
16:3182858-3182858	T	ENSG00000263072	ENST00000575089.1	Transcript	intron_variant,non_coding_transcript_variant	rs138144869	MODIFIER	RP11-473M20.14	antisense
16:3182858-3182858	T	ENSG00000263072	ENST00000576590.1	Transcript	non_coding_transcript_exon_variant	rs138144869	MODIFIER	RP11-473M20.14	antisense
16:3182927-3182927	G	ENSG00000263072	ENST00000571449.1	Transcript	non_coding_transcript_exon_variant	rs756115290	MODIFIER	RP11-473M20.14	antisense
16:3182927-3182927	G	ENSG00000263072	ENST00000571963.1	Transcript	intron_variant,non_coding_transcript_variant	rs756115290	MODIFIER	RP11-473M20.14	antisense
16:3182927-3182927	G	ENSG00000263072	ENST00000575089.1	Transcript	intron_variant,non_coding_transcript_variant	rs756115290	MODIFIER	RP11-473M20.14	antisense
16:3182927-3182927	G	ENSG00000263072	ENST00000576590.1	Transcript	non_coding_transcript_exon_variant	rs756115290	MODIFIER	RP11-473M20.14	antisense
16:49501794-49501794	A	ENSG00000261623	ENST00000561523.1	Transcript	non_coding_transcript_exon_variant	rs8043838	MODIFIER	RP11-189E14.4	lincRNA
16:49502003-49502003	G	ENSG00000261623	ENST00000561523.1	Transcript	non_coding_transcript_exon_variant	rs8046133	MODIFIER	RP11-189E14.4	lincRNA
16:49502618-49502618	A	ENSG00000261623	ENST00000561523.1	Transcript	non_coding_transcript_exon_variant	rs79351957	MODIFIER	RP11-189E14.4	lincRNA
16:49502637-49502637	A	ENSG00000261623	ENST00000561523.1	Transcript	non_coding_transcript_exon_variant	rs78425332	MODIFIER	RP11-189E14.4	lincRNA
16:49503573-49503573	G	ENSG00000261623	ENST00000561523.1	Transcript	non_coding_transcript_exon_variant	rs9928763	MODIFIER	RP11-189E14.4	lincRNA
16:72460813-72460813	C	ENSG00000261008	ENST00000561611.2	Transcript	non_coding_transcript_exon_variant	rs144765602	MODIFIER	AC004158.2	lincRNA
16:72462524-72462524	C	ENSG00000261008	ENST00000561611.2	Transcript	intron_variant,non_coding_transcript_variant	rs45475692	MODIFIER	AC004158.2	lincRNA
16:72462749-72462749	T	ENSG00000261008	ENST00000561611.2	Transcript	intron_variant,non_coding_transcript_variant	rs11862324	MODIFIER	AC004158.2	lincRNA
16:72462795-72462795	C	ENSG00000261008	ENST00000561611.2	Transcript	intron_variant,non_coding_transcript_variant	rs45472394	MODIFIER	AC004158.2	lincRNA
16:72464152-72464152	C	ENSG00000261008	ENST00000561611.2	Transcript	intron_variant,non_coding_transcript_variant	rs190922406	MODIFIER	AC004158.2	lincRNA
16:72464964-72464964	A	ENSG00000261008	ENST00000561611.2	Transcript	intron_variant,non_coding_transcript_variant	rs76950669	MODIFIER	AC004158.2	lincRNA
16:72466016-72466016	C	ENSG00000261008	ENST00000561611.2	Transcript	intron_variant,non_coding_transcript_variant	rs77748469	MODIFIER	AC004158.2	lincRNA
16:72470056-72470056	G	ENSG00000261008	ENST00000561611.2	Transcript	intron_variant,non_coding_transcript_variant	rs79600973	MODIFIER	AC004158.2	lincRNA
16:72470928-72470928	C	ENSG00000261008	ENST00000561611.2	Transcript	intron_variant,non_coding_transcript_variant	rs79618431	MODIFIER	AC004158.2	lincRNA
16:72471404-72471404	A	ENSG00000261008	ENST00000561611.2	Transcript	intron_variant,non_coding_transcript_variant	rs62051139	MODIFIER	AC004158.2	lincRNA
16:72474223-72474223	G	ENSG00000261008	ENST00000561611.2	Transcript	intron_variant,non_coding_transcript_variant	rs2158265	MODIFIER	AC004158.2	lincRNA
16:72479205-72479205	G	ENSG00000261008	ENST00000561611.2	Transcript	intron_variant,non_coding_transcript_variant	rs9930813	MODIFIER	AC004158.2	lincRNA
16:72480240-72480240	C	ENSG00000261008	ENST00000561611.2	Transcript	intron_variant,non_coding_transcript_variant	rs78218026	MODIFIER	AC004158.2	lincRNA
16:72481393-72481393	C	ENSG00000261008	ENST00000561611.2	Transcript	intron_variant,non_coding_transcript_variant	rs774179130	MODIFIER	AC004158.2	lincRNA
16:72483454-72483454	T	ENSG00000261008	ENST00000561611.2	Transcript	intron_variant,non_coding_transcript_variant	rs78083123	MODIFIER	AC004158.2	lincRNA
16:72484471-72484471	C	ENSG00000261008	ENST00000561611.2	Transcript	intron_variant,non_coding_transcript_variant	rs77437347	MODIFIER	AC004158.2	lincRNA
16:72492840-72492840	C	ENSG00000261008	ENST00000561611.2	Transcript	intron_variant,non_coding_transcript_variant	rs75188907	MODIFIER	AC004158.2	lincRNA
16:72493371-72493371	C	ENSG00000261008	ENST00000561611.2	Transcript	intron_variant,non_coding_transcript_variant	rs28677977	MODIFIER	AC004158.2	lincRNA
16:72494389-72494389	G	ENSG00000261008	ENST00000561611.2	Transcript	intron_variant,non_coding_transcript_variant	rs7204631	MODIFIER	AC004158.2	lincRNA
16:72496220-72496220	T	ENSG00000261008	ENST00000561611.2	Transcript	intron_variant,non_coding_transcript_variant	rs2158266	MODIFIER	AC004158.2	lincRNA
16:72497649-72497651	-	ENSG00000261008	ENST00000561611.2	Transcript	intron_variant,non_coding_transcript_variant	rs145515890	MODIFIER	AC004158.2	lincRNA
16:72499136-72499136	A	ENSG00000261008	ENST00000561611.2	Transcript	intron_variant,non_coding_transcript_variant	rs8060607	MODIFIER	AC004158.2	lincRNA
16:72499278-72499278	T	ENSG00000261008	ENST00000561611.2	Transcript	intron_variant,non_coding_transcript_variant	rs118037650	MODIFIER	AC004158.2	lincRNA
16:72508415-72508415	T	ENSG00000261008	ENST00000561611.2	Transcript	intron_variant,non_coding_transcript_variant	rs9302637	MODIFIER	AC004158.2	lincRNA
16:72521047-72521047	C	ENSG00000261008	ENST00000561611.2	Transcript	intron_variant,non_coding_transcript_variant	rs80294081	MODIFIER	AC004158.2	lincRNA
16:72521047-72521047	C	ENSG00000261008	ENST00000563770.1	Transcript	intron_variant,non_coding_transcript_variant	rs80294081	MODIFIER	AC004158.2	lincRNA
16:72524060-72524060	C	ENSG00000261008	ENST00000561611.2	Transcript	intron_variant,non_coding_transcript_variant	rs1991530	MODIFIER	AC004158.2	lincRNA
16:72524060-72524060	C	ENSG00000261008	ENST00000563770.1	Transcript	intron_variant,non_coding_transcript_variant	rs1991530	MODIFIER	AC004158.2	lincRNA
16:72530917-72530917	T	ENSG00000261008	ENST00000561611.2	Transcript	intron_variant,non_coding_transcript_variant	rs28658285	MODIFIER	AC004158.2	lincRNA
16:72530917-72530917	T	ENSG00000261008	ENST00000563770.1	Transcript	intron_variant,non_coding_transcript_variant	rs28658285	MODIFIER	AC004158.2	lincRNA
16:72531603-72531603	A	ENSG00000261008	ENST00000561611.2	Transcript	intron_variant,non_coding_transcript_variant	rs75624330	MODIFIER	AC004158.2	lincRNA
16:72531603-72531603	A	ENSG00000261008	ENST00000563770.1	Transcript	intron_variant,non_coding_transcript_variant	rs75624330	MODIFIER	AC004158.2	lincRNA
16:72534605-72534605	G	ENSG00000261008	ENST00000561611.2	Transcript	intron_variant,non_coding_transcript_variant	rs16970974	MODIFIER	AC004158.2	lincRNA
16:72534605-72534605	G	ENSG00000261008	ENST00000563770.1	Transcript	intron_variant,non_coding_transcript_variant	rs16970974	MODIFIER	AC004158.2	lincRNA
16:72534649-72534649	T	ENSG00000261008	ENST00000561611.2	Transcript	intron_variant,non_coding_transcript_variant	rs550960545	MODIFIER	AC004158.2	lincRNA
16:72534649-72534649	T	ENSG00000261008	ENST00000563770.1	Transcript	intron_variant,non_coding_transcript_variant	rs550960545	MODIFIER	AC004158.2	lincRNA
16:72552689-72552689	C	ENSG00000261008	ENST00000561611.2	Transcript	intron_variant,non_coding_transcript_variant	rs75940118	MODIFIER	AC004158.2	lincRNA
16:72552689-72552689	C	ENSG00000261008	ENST00000563770.1	Transcript	intron_variant,non_coding_transcript_variant	rs75940118	MODIFIER	AC004158.2	lincRNA
16:72558433-72558433	C	ENSG00000261008	ENST00000561611.2	Transcript	intron_variant,non_coding_transcript_variant	rs74330469	MODIFIER	AC004158.2	lincRNA
16:72558433-72558433	C	ENSG00000261008	ENST00000563770.1	Transcript	intron_variant,non_coding_transcript_variant	rs74330469	MODIFIER	AC004158.2	lincRNA
16:72558433-72558433	C	ENSG00000261008	ENST00000563823.2	Transcript	intron_variant,non_coding_transcript_variant	rs74330469	MODIFIER	AC004158.2	lincRNA
16:72558433-72558433	C	ENSG00000261008	ENST00000570035.1	Transcript	intron_variant,non_coding_transcript_variant	rs74330469	MODIFIER	AC004158.2	lincRNA
16:72565354-72565357	AC	ENSG00000261008	ENST00000561611.2	Transcript	intron_variant,non_coding_transcript_variant	rs369252314	MODIFIER	AC004158.2	lincRNA
16:72565354-72565357	AC	ENSG00000261008	ENST00000563770.1	Transcript	intron_variant,non_coding_transcript_variant	rs369252314	MODIFIER	AC004158.2	lincRNA
16:72565354-72565357	AC	ENSG00000261008	ENST00000563823.2	Transcript	intron_variant,non_coding_transcript_variant	rs369252314	MODIFIER	AC004158.2	lincRNA
16:72565354-72565357	AC	ENSG00000261008	ENST00000570035.1	Transcript	intron_variant,non_coding_transcript_variant	rs369252314	MODIFIER	AC004158.2	lincRNA
16:72574820-72574820	C	ENSG00000261008	ENST00000561611.2	Transcript	intron_variant,non_coding_transcript_variant	rs180756663	MODIFIER	AC004158.2	lincRNA
16:72574820-72574820	C	ENSG00000261008	ENST00000563770.1	Transcript	intron_variant,non_coding_transcript_variant	rs180756663	MODIFIER	AC004158.2	lincRNA
16:72574820-72574820	C	ENSG00000261008	ENST00000563823.2	Transcript	intron_variant,non_coding_transcript_variant	rs180756663	MODIFIER	AC004158.2	lincRNA
16:72574820-72574820	C	ENSG00000261008	ENST00000570035.1	Transcript	intron_variant,non_coding_transcript_variant	rs180756663	MODIFIER	AC004158.2	lincRNA
16:72580077-72580077	G	ENSG00000261008	ENST00000561611.2	Transcript	intron_variant,non_coding_transcript_variant	rs150699813	MODIFIER	AC004158.2	lincRNA
16:72580077-72580077	G	ENSG00000261008	ENST00000563770.1	Transcript	intron_variant,non_coding_transcript_variant	rs150699813	MODIFIER	AC004158.2	lincRNA
16:72580077-72580077	G	ENSG00000261008	ENST00000563823.2	Transcript	intron_variant,non_coding_transcript_variant	rs150699813	MODIFIER	AC004158.2	lincRNA
16:72580077-72580077	G	ENSG00000261008	ENST00000570035.1	Transcript	intron_variant,non_coding_transcript_variant	rs150699813	MODIFIER	AC004158.2	lincRNA
16:72581441-72581441	A	ENSG00000261008	ENST00000561611.2	Transcript	intron_variant,non_coding_transcript_variant	rs11075935	MODIFIER	AC004158.2	lincRNA
16:72581441-72581441	A	ENSG00000261008	ENST00000563770.1	Transcript	intron_variant,non_coding_transcript_variant	rs11075935	MODIFIER	AC004158.2	lincRNA
16:72581441-72581441	A	ENSG00000261008	ENST00000563823.2	Transcript	intron_variant,non_coding_transcript_variant	rs11075935	MODIFIER	AC004158.2	lincRNA
16:72581441-72581441	A	ENSG00000261008	ENST00000570035.1	Transcript	intron_variant,non_coding_transcript_variant	rs11075935	MODIFIER	AC004158.2	lincRNA
16:72581616-72581616	T	ENSG00000261008	ENST00000561611.2	Transcript	intron_variant,non_coding_transcript_variant	rs11865896	MODIFIER	AC004158.2	lincRNA
16:72581616-72581616	T	ENSG00000261008	ENST00000563770.1	Transcript	intron_variant,non_coding_transcript_variant	rs11865896	MODIFIER	AC004158.2	lincRNA
16:72581616-72581616	T	ENSG00000261008	ENST00000563823.2	Transcript	intron_variant,non_coding_transcript_variant	rs11865896	MODIFIER	AC004158.2	lincRNA
16:72581616-72581616	T	ENSG00000261008	ENST00000570035.1	Transcript	intron_variant,non_coding_transcript_variant	rs11865896	MODIFIER	AC004158.2	lincRNA
16:72589100-72589100	G	ENSG00000261008	ENST00000561611.2	Transcript	intron_variant,non_coding_transcript_variant	rs77110212	MODIFIER	AC004158.2	lincRNA
16:72589100-72589100	G	ENSG00000261008	ENST00000563770.1	Transcript	intron_variant,non_coding_transcript_variant	rs77110212	MODIFIER	AC004158.2	lincRNA
16:72589100-72589100	G	ENSG00000261008	ENST00000563823.2	Transcript	intron_variant,non_coding_transcript_variant	rs77110212	MODIFIER	AC004158.2	lincRNA
16:72589100-72589100	G	ENSG00000261008	ENST00000570035.1	Transcript	intron_variant,non_coding_transcript_variant	rs77110212	MODIFIER	AC004158.2	lincRNA
16:72592309-72592309	A	ENSG00000261008	ENST00000561611.2	Transcript	intron_variant,non_coding_transcript_variant	rs2860346	MODIFIER	AC004158.2	lincRNA
16:72592309-72592309	A	ENSG00000261008	ENST00000563770.1	Transcript	intron_variant,non_coding_transcript_variant	rs2860346	MODIFIER	AC004158.2	lincRNA
16:72592309-72592309	A	ENSG00000261008	ENST00000563823.2	Transcript	intron_variant,non_coding_transcript_variant	rs2860346	MODIFIER	AC004158.2	lincRNA
16:72592309-72592309	A	ENSG00000261008	ENST00000570035.1	Transcript	intron_variant,non_coding_transcript_variant	rs2860346	MODIFIER	AC004158.2	lincRNA
16:72594092-72594092	A	ENSG00000261008	ENST00000561611.2	Transcript	intron_variant,non_coding_transcript_variant	rs147730888	MODIFIER	AC004158.2	lincRNA
16:72594092-72594092	A	ENSG00000261008	ENST00000563770.1	Transcript	intron_variant,non_coding_transcript_variant	rs147730888	MODIFIER	AC004158.2	lincRNA
16:72594092-72594092	A	ENSG00000261008	ENST00000563823.2	Transcript	intron_variant,non_coding_transcript_variant	rs147730888	MODIFIER	AC004158.2	lincRNA
16:72594092-72594092	A	ENSG00000261008	ENST00000570035.1	Transcript	intron_variant,non_coding_transcript_variant	rs147730888	MODIFIER	AC004158.2	lincRNA
16:72595033-72595033	T	ENSG00000261008	ENST00000561611.2	Transcript	intron_variant,non_coding_transcript_variant	rs78220315	MODIFIER	AC004158.2	lincRNA
16:72595033-72595033	T	ENSG00000261008	ENST00000563770.1	Transcript	intron_variant,non_coding_transcript_variant	rs78220315	MODIFIER	AC004158.2	lincRNA
16:72595033-72595033	T	ENSG00000261008	ENST00000563823.2	Transcript	intron_variant,non_coding_transcript_variant	rs78220315	MODIFIER	AC004158.2	lincRNA
16:72595033-72595033	T	ENSG00000261008	ENST00000570035.1	Transcript	intron_variant,non_coding_transcript_variant	rs78220315	MODIFIER	AC004158.2	lincRNA
16:72599585-72599585	T	ENSG00000261008	ENST00000561611.2	Transcript	intron_variant,non_coding_transcript_variant	rs2914771	MODIFIER	AC004158.2	lincRNA
16:72599585-72599585	T	ENSG00000261008	ENST00000563770.1	Transcript	intron_variant,non_coding_transcript_variant	rs2914771	MODIFIER	AC004158.2	lincRNA
16:72599585-72599585	T	ENSG00000261008	ENST00000563823.2	Transcript	intron_variant,non_coding_transcript_variant	rs2914771	MODIFIER	AC004158.2	lincRNA
16:72599585-72599585	T	ENSG00000261008	ENST00000570035.1	Transcript	intron_variant,non_coding_transcript_variant	rs2914771	MODIFIER	AC004158.2	lincRNA
16:72600113-72600113	A	ENSG00000261008	ENST00000561611.2	Transcript	intron_variant,non_coding_transcript_variant	rs2914769	MODIFIER	AC004158.2	lincRNA
16:72600113-72600113	A	ENSG00000261008	ENST00000563770.1	Transcript	intron_variant,non_coding_transcript_variant	rs2914769	MODIFIER	AC004158.2	lincRNA
16:72600113-72600113	A	ENSG00000261008	ENST00000563823.2	Transcript	intron_variant,non_coding_transcript_variant	rs2914769	MODIFIER	AC004158.2	lincRNA
16:72600113-72600113	A	ENSG00000261008	ENST00000570035.1	Transcript	intron_variant,non_coding_transcript_variant	rs2914769	MODIFIER	AC004158.2	lincRNA
16:72614948-72614948	A	ENSG00000261008	ENST00000561611.2	Transcript	intron_variant,non_coding_transcript_variant	rs139491918	MODIFIER	AC004158.2	lincRNA
16:72614948-72614948	A	ENSG00000261008	ENST00000563770.1	Transcript	intron_variant,non_coding_transcript_variant	rs139491918	MODIFIER	AC004158.2	lincRNA
16:72614948-72614948	A	ENSG00000261008	ENST00000563823.2	Transcript	intron_variant,non_coding_transcript_variant	rs139491918	MODIFIER	AC004158.2	lincRNA
16:72614948-72614948	A	ENSG00000261008	ENST00000570035.1	Transcript	intron_variant,non_coding_transcript_variant	rs139491918	MODIFIER	AC004158.2	lincRNA
16:72614948-72614948	A	ENSG00000261008	ENST00000570152.1	Transcript	intron_variant,non_coding_transcript_variant	rs139491918	MODIFIER	AC004158.2	lincRNA
16:72614979-72614979	T	ENSG00000261008	ENST00000561611.2	Transcript	intron_variant,non_coding_transcript_variant	rs56106843	MODIFIER	AC004158.2	lincRNA
16:72614979-72614979	T	ENSG00000261008	ENST00000563770.1	Transcript	intron_variant,non_coding_transcript_variant	rs56106843	MODIFIER	AC004158.2	lincRNA
16:72614979-72614979	T	ENSG00000261008	ENST00000563823.2	Transcript	intron_variant,non_coding_transcript_variant	rs56106843	MODIFIER	AC004158.2	lincRNA
16:72614979-72614979	T	ENSG00000261008	ENST00000570035.1	Transcript	intron_variant,non_coding_transcript_variant	rs56106843	MODIFIER	AC004158.2	lincRNA
16:72614979-72614979	T	ENSG00000261008	ENST00000570152.1	Transcript	intron_variant,non_coding_transcript_variant	rs56106843	MODIFIER	AC004158.2	lincRNA
16:72617438-72617438	T	ENSG00000261008	ENST00000561611.2	Transcript	intron_variant,non_coding_transcript_variant	rs374819242	MODIFIER	AC004158.2	lincRNA
16:72617438-72617438	T	ENSG00000261008	ENST00000563770.1	Transcript	intron_variant,non_coding_transcript_variant	rs374819242	MODIFIER	AC004158.2	lincRNA
16:72617438-72617438	T	ENSG00000261008	ENST00000563823.2	Transcript	intron_variant,non_coding_transcript_variant	rs374819242	MODIFIER	AC004158.2	lincRNA
16:72617438-72617438	T	ENSG00000261008	ENST00000570035.1	Transcript	intron_variant,non_coding_transcript_variant	rs374819242	MODIFIER	AC004158.2	lincRNA
16:72617438-72617438	T	ENSG00000261008	ENST00000570152.1	Transcript	intron_variant,non_coding_transcript_variant	rs374819242	MODIFIER	AC004158.2	lincRNA
16:72622295-72622295	T	ENSG00000261008	ENST00000561611.2	Transcript	intron_variant,non_coding_transcript_variant	rs117117209	MODIFIER	AC004158.2	lincRNA
16:72622295-72622295	T	ENSG00000261008	ENST00000563770.1	Transcript	intron_variant,non_coding_transcript_variant	rs117117209	MODIFIER	AC004158.2	lincRNA
16:72622295-72622295	T	ENSG00000261008	ENST00000563823.2	Transcript	intron_variant,non_coding_transcript_variant	rs117117209	MODIFIER	AC004158.2	lincRNA
16:72622295-72622295	T	ENSG00000261008	ENST00000570035.1	Transcript	intron_variant,non_coding_transcript_variant	rs117117209	MODIFIER	AC004158.2	lincRNA
16:72622295-72622295	T	ENSG00000261008	ENST00000570152.1	Transcript	intron_variant,non_coding_transcript_variant	rs117117209	MODIFIER	AC004158.2	lincRNA
16:72630696-72630696	C	ENSG00000261008	ENST00000561611.2	Transcript	intron_variant,non_coding_transcript_variant	rs113692820	MODIFIER	AC004158.2	lincRNA
16:72630696-72630696	C	ENSG00000261008	ENST00000563770.1	Transcript	intron_variant,non_coding_transcript_variant	rs113692820	MODIFIER	AC004158.2	lincRNA
16:72630696-72630696	C	ENSG00000261008	ENST00000563823.2	Transcript	intron_variant,non_coding_transcript_variant	rs113692820	MODIFIER	AC004158.2	lincRNA
16:72630696-72630696	C	ENSG00000261008	ENST00000570035.1	Transcript	intron_variant,non_coding_transcript_variant	rs113692820	MODIFIER	AC004158.2	lincRNA
16:72630696-72630696	C	ENSG00000261008	ENST00000570152.1	Transcript	intron_variant,non_coding_transcript_variant	rs113692820	MODIFIER	AC004158.2	lincRNA
16:72632564-72632564	G	ENSG00000261008	ENST00000561611.2	Transcript	intron_variant,non_coding_transcript_variant	rs879352839	MODIFIER	AC004158.2	lincRNA
16:72632564-72632564	G	ENSG00000261008	ENST00000563770.1	Transcript	intron_variant,non_coding_transcript_variant	rs879352839	MODIFIER	AC004158.2	lincRNA
16:72632564-72632564	G	ENSG00000261008	ENST00000563823.2	Transcript	intron_variant,non_coding_transcript_variant	rs879352839	MODIFIER	AC004158.2	lincRNA
16:72632564-72632564	G	ENSG00000261008	ENST00000570035.1	Transcript	intron_variant,non_coding_transcript_variant	rs879352839	MODIFIER	AC004158.2	lincRNA
16:72632564-72632564	G	ENSG00000261008	ENST00000570152.1	Transcript	intron_variant,non_coding_transcript_variant	rs879352839	MODIFIER	AC004158.2	lincRNA
16:72634299-72634299	C	ENSG00000261008	ENST00000561611.2	Transcript	intron_variant,non_coding_transcript_variant	rs79440651	MODIFIER	AC004158.2	lincRNA
16:72634299-72634299	C	ENSG00000261008	ENST00000563770.1	Transcript	intron_variant,non_coding_transcript_variant	rs79440651	MODIFIER	AC004158.2	lincRNA
16:72634299-72634299	C	ENSG00000261008	ENST00000563823.2	Transcript	intron_variant,non_coding_transcript_variant	rs79440651	MODIFIER	AC004158.2	lincRNA
16:72634299-72634299	C	ENSG00000261008	ENST00000570035.1	Transcript	intron_variant,non_coding_transcript_variant	rs79440651	MODIFIER	AC004158.2	lincRNA
16:72634299-72634299	C	ENSG00000261008	ENST00000570152.1	Transcript	intron_variant,non_coding_transcript_variant	rs79440651	MODIFIER	AC004158.2	lincRNA
16:72640684-72640684	TATATATAAT	ENSG00000261008	ENST00000561611.2	Transcript	intron_variant,non_coding_transcript_variant	-	MODIFIER	AC004158.2	lincRNA
16:72640684-72640684	TATATATAAT	ENSG00000261008	ENST00000563770.1	Transcript	intron_variant,non_coding_transcript_variant	-	MODIFIER	AC004158.2	lincRNA
16:72640684-72640684	TATATATAAT	ENSG00000261008	ENST00000563823.2	Transcript	intron_variant,non_coding_transcript_variant	-	MODIFIER	AC004158.2	lincRNA
16:72640684-72640684	TATATATAAT	ENSG00000261008	ENST00000570035.1	Transcript	intron_variant,non_coding_transcript_variant	-	MODIFIER	AC004158.2	lincRNA
16:72640684-72640684	TATATATAAT	ENSG00000261008	ENST00000570152.1	Transcript	intron_variant,non_coding_transcript_variant	-	MODIFIER	AC004158.2	lincRNA
16:72644044-72644044	C	ENSG00000261008	ENST00000561611.2	Transcript	intron_variant,non_coding_transcript_variant	rs11646282	MODIFIER	AC004158.2	lincRNA
16:72644044-72644044	C	ENSG00000261008	ENST00000563770.1	Transcript	intron_variant,non_coding_transcript_variant	rs11646282	MODIFIER	AC004158.2	lincRNA
16:72644044-72644044	C	ENSG00000261008	ENST00000563823.2	Transcript	intron_variant,non_coding_transcript_variant	rs11646282	MODIFIER	AC004158.2	lincRNA
16:72644044-72644044	C	ENSG00000261008	ENST00000570035.1	Transcript	intron_variant,non_coding_transcript_variant	rs11646282	MODIFIER	AC004158.2	lincRNA
16:72644044-72644044	C	ENSG00000261008	ENST00000570152.1	Transcript	intron_variant,non_coding_transcript_variant	rs11646282	MODIFIER	AC004158.2	lincRNA
16:72653698-72653698	T	ENSG00000261008	ENST00000561611.2	Transcript	intron_variant,non_coding_transcript_variant	rs187852083	MODIFIER	AC004158.2	lincRNA
16:72653698-72653698	T	ENSG00000261008	ENST00000563770.1	Transcript	intron_variant,non_coding_transcript_variant	rs187852083	MODIFIER	AC004158.2	lincRNA
16:72653698-72653698	T	ENSG00000261008	ENST00000563823.2	Transcript	intron_variant,non_coding_transcript_variant	rs187852083	MODIFIER	AC004158.2	lincRNA
16:72653698-72653698	T	ENSG00000261008	ENST00000570035.1	Transcript	intron_variant,non_coding_transcript_variant	rs187852083	MODIFIER	AC004158.2	lincRNA
16:72653698-72653698	T	ENSG00000261008	ENST00000570152.1	Transcript	intron_variant,non_coding_transcript_variant	rs187852083	MODIFIER	AC004158.2	lincRNA
16:72656837-72656848	AAAAAAAAAA	ENSG00000261008	ENST00000561611.2	Transcript	intron_variant,non_coding_transcript_variant	rs5817812	MODIFIER	AC004158.2	lincRNA
16:72656837-72656848	AAAAAAAAAA	ENSG00000261008	ENST00000563770.1	Transcript	intron_variant,non_coding_transcript_variant	rs5817812	MODIFIER	AC004158.2	lincRNA
16:72656837-72656848	AAAAAAAAAA	ENSG00000261008	ENST00000563823.2	Transcript	intron_variant,non_coding_transcript_variant	rs5817812	MODIFIER	AC004158.2	lincRNA
16:72656837-72656848	AAAAAAAAAA	ENSG00000261008	ENST00000570035.1	Transcript	intron_variant,non_coding_transcript_variant	rs5817812	MODIFIER	AC004158.2	lincRNA
16:72656837-72656848	AAAAAAAAAA	ENSG00000261008	ENST00000570152.1	Transcript	intron_variant,non_coding_transcript_variant	rs5817812	MODIFIER	AC004158.2	lincRNA
16:72656967-72656967	T	ENSG00000261008	ENST00000561611.2	Transcript	intron_variant,non_coding_transcript_variant	rs2013428	MODIFIER	AC004158.2	lincRNA
16:72656967-72656967	T	ENSG00000261008	ENST00000563770.1	Transcript	intron_variant,non_coding_transcript_variant	rs2013428	MODIFIER	AC004158.2	lincRNA
16:72656967-72656967	T	ENSG00000261008	ENST00000563823.2	Transcript	intron_variant,non_coding_transcript_variant	rs2013428	MODIFIER	AC004158.2	lincRNA
16:72656967-72656967	T	ENSG00000261008	ENST00000570035.1	Transcript	intron_variant,non_coding_transcript_variant	rs2013428	MODIFIER	AC004158.2	lincRNA
16:72656967-72656967	T	ENSG00000261008	ENST00000570152.1	Transcript	intron_variant,non_coding_transcript_variant	rs2013428	MODIFIER	AC004158.2	lincRNA
16:72658024-72658024	C	ENSG00000261008	ENST00000561611.2	Transcript	intron_variant,non_coding_transcript_variant	rs780050931	MODIFIER	AC004158.2	lincRNA
16:72658024-72658024	C	ENSG00000261008	ENST00000563770.1	Transcript	intron_variant,non_coding_transcript_variant	rs780050931	MODIFIER	AC004158.2	lincRNA
16:72658024-72658024	C	ENSG00000261008	ENST00000563823.2	Transcript	intron_variant,non_coding_transcript_variant	rs780050931	MODIFIER	AC004158.2	lincRNA
16:72658024-72658024	C	ENSG00000261008	ENST00000570035.1	Transcript	intron_variant,non_coding_transcript_variant	rs780050931	MODIFIER	AC004158.2	lincRNA
16:72658024-72658024	C	ENSG00000261008	ENST00000570152.1	Transcript	intron_variant,non_coding_transcript_variant	rs780050931	MODIFIER	AC004158.2	lincRNA
16:72675333-72675333	G	ENSG00000261008	ENST00000561611.2	Transcript	intron_variant,non_coding_transcript_variant	rs1009924069	MODIFIER	AC004158.2	lincRNA
16:72675333-72675333	G	ENSG00000261008	ENST00000570035.1	Transcript	intron_variant,non_coding_transcript_variant	rs1009924069	MODIFIER	AC004158.2	lincRNA
16:72675333-72675333	G	ENSG00000261008	ENST00000570152.1	Transcript	intron_variant,non_coding_transcript_variant	rs1009924069	MODIFIER	AC004158.2	lincRNA
16:72680132-72680132	T	ENSG00000261008	ENST00000561611.2	Transcript	intron_variant,non_coding_transcript_variant	rs139733496	MODIFIER	AC004158.2	lincRNA
16:72680132-72680132	T	ENSG00000261008	ENST00000570035.1	Transcript	intron_variant,non_coding_transcript_variant	rs139733496	MODIFIER	AC004158.2	lincRNA
16:72680132-72680132	T	ENSG00000261008	ENST00000570152.1	Transcript	intron_variant,non_coding_transcript_variant	rs139733496	MODIFIER	AC004158.2	lincRNA
16:72685607-72685607	T	ENSG00000261008	ENST00000561611.2	Transcript	intron_variant,non_coding_transcript_variant	rs149448066	MODIFIER	AC004158.2	lincRNA
16:72685607-72685607	T	ENSG00000261008	ENST00000570035.1	Transcript	intron_variant,non_coding_transcript_variant	rs149448066	MODIFIER	AC004158.2	lincRNA
16:72685607-72685607	T	ENSG00000261008	ENST00000570152.1	Transcript	intron_variant,non_coding_transcript_variant	rs149448066	MODIFIER	AC004158.2	lincRNA
16:72693435-72693435	C	ENSG00000261008	ENST00000561611.2	Transcript	intron_variant,non_coding_transcript_variant	rs13332415	MODIFIER	AC004158.2	lincRNA
16:72693435-72693435	C	ENSG00000261008	ENST00000570035.1	Transcript	intron_variant,non_coding_transcript_variant	rs13332415	MODIFIER	AC004158.2	lincRNA
16:72693435-72693435	C	ENSG00000261008	ENST00000570152.1	Transcript	intron_variant,non_coding_transcript_variant	rs13332415	MODIFIER	AC004158.2	lincRNA
17:13660809-13660809	G	ENSG00000236088	ENST00000582752.2	Transcript	intron_variant,non_coding_transcript_variant	rs762408780	MODIFIER	COX10-AS1	antisense
17:13660932-13660936	TTTGGTTTG	ENSG00000236088	ENST00000582752.2	Transcript	intron_variant,non_coding_transcript_variant	-	MODIFIER	COX10-AS1	antisense
17:13665377-13665377	C	ENSG00000236088	ENST00000582752.2	Transcript	intron_variant,non_coding_transcript_variant	rs12601543	MODIFIER	COX10-AS1	antisense
17:13665845-13665845	G	ENSG00000236088	ENST00000582752.2	Transcript	intron_variant,non_coding_transcript_variant	rs16948439	MODIFIER	COX10-AS1	antisense
17:13666153-13666153	A	ENSG00000236088	ENST00000582752.2	Transcript	intron_variant,non_coding_transcript_variant	rs2165836	MODIFIER	COX10-AS1	antisense
17:13666679-13666679	T	ENSG00000236088	ENST00000582752.2	Transcript	intron_variant,non_coding_transcript_variant	rs62054456	MODIFIER	COX10-AS1	antisense
17:13667571-13667571	A	ENSG00000236088	ENST00000582752.2	Transcript	intron_variant,non_coding_transcript_variant	rs2322967	MODIFIER	COX10-AS1	antisense
17:13667727-13667727	A	ENSG00000236088	ENST00000582752.2	Transcript	intron_variant,non_coding_transcript_variant	rs62054457	MODIFIER	COX10-AS1	antisense
17:13672879-13672879	C	ENSG00000236088	ENST00000582752.2	Transcript	intron_variant,non_coding_transcript_variant	rs11655311	MODIFIER	COX10-AS1	antisense
17:13673221-13673221	A	ENSG00000236088	ENST00000582752.2	Transcript	intron_variant,non_coding_transcript_variant	rs11651454	MODIFIER	COX10-AS1	antisense
17:13674471-13674471	A	ENSG00000236088	ENST00000582752.2	Transcript	intron_variant,non_coding_transcript_variant	rs58599802	MODIFIER	COX10-AS1	antisense
17:13674922-13674922	A	ENSG00000236088	ENST00000582752.2	Transcript	intron_variant,non_coding_transcript_variant	rs11653111	MODIFIER	COX10-AS1	antisense
17:13679059-13679059	G	ENSG00000236088	ENST00000582752.2	Transcript	intron_variant,non_coding_transcript_variant	rs1867229	MODIFIER	COX10-AS1	antisense
17:13681748-13681748	C	ENSG00000236088	ENST00000423323.1	Transcript	intron_variant,non_coding_transcript_variant	rs78100717	MODIFIER	COX10-AS1	antisense
17:13681748-13681748	C	ENSG00000236088	ENST00000577798.2	Transcript	intron_variant,non_coding_transcript_variant	rs78100717	MODIFIER	COX10-AS1	antisense
17:13681748-13681748	C	ENSG00000236088	ENST00000582752.2	Transcript	intron_variant,non_coding_transcript_variant	rs78100717	MODIFIER	COX10-AS1	antisense
17:13681748-13681748	C	ENSG00000236088	ENST00000602743.1	Transcript	intron_variant,non_coding_transcript_variant	rs78100717	MODIFIER	COX10-AS1	antisense
17:13685749-13685749	A	ENSG00000236088	ENST00000423323.1	Transcript	intron_variant,non_coding_transcript_variant	rs55970612	MODIFIER	COX10-AS1	antisense
17:13685749-13685749	A	ENSG00000236088	ENST00000577798.2	Transcript	intron_variant,non_coding_transcript_variant	rs55970612	MODIFIER	COX10-AS1	antisense
17:13685749-13685749	A	ENSG00000236088	ENST00000582752.2	Transcript	intron_variant,non_coding_transcript_variant	rs55970612	MODIFIER	COX10-AS1	antisense
17:13685749-13685749	A	ENSG00000236088	ENST00000602743.1	Transcript	intron_variant,non_coding_transcript_variant	rs55970612	MODIFIER	COX10-AS1	antisense
17:13685790-13685796	ATATATAT	ENSG00000236088	ENST00000423323.1	Transcript	intron_variant,non_coding_transcript_variant	rs71144999	MODIFIER	COX10-AS1	antisense
17:13685790-13685796	ATATATAT	ENSG00000236088	ENST00000577798.2	Transcript	intron_variant,non_coding_transcript_variant	rs71144999	MODIFIER	COX10-AS1	antisense
17:13685790-13685796	ATATATAT	ENSG00000236088	ENST00000582752.2	Transcript	intron_variant,non_coding_transcript_variant	rs71144999	MODIFIER	COX10-AS1	antisense
17:13685790-13685796	ATATATAT	ENSG00000236088	ENST00000602743.1	Transcript	intron_variant,non_coding_transcript_variant	rs71144999	MODIFIER	COX10-AS1	antisense
17:13692331-13692331	GTGTGT	ENSG00000236088	ENST00000423323.1	Transcript	intron_variant,non_coding_transcript_variant	-	MODIFIER	COX10-AS1	antisense
17:13692331-13692331	GTGTGT	ENSG00000236088	ENST00000577798.2	Transcript	intron_variant,non_coding_transcript_variant	-	MODIFIER	COX10-AS1	antisense
17:13692331-13692331	GTGTGT	ENSG00000236088	ENST00000582752.2	Transcript	intron_variant,non_coding_transcript_variant	-	MODIFIER	COX10-AS1	antisense
17:13692331-13692331	GTGTGT	ENSG00000236088	ENST00000602743.1	Transcript	intron_variant,non_coding_transcript_variant	-	MODIFIER	COX10-AS1	antisense
17:13695366-13695372	AAAAAAA	ENSG00000236088	ENST00000423323.1	Transcript	non_coding_transcript_exon_variant	rs144187924	MODIFIER	COX10-AS1	antisense
17:13695366-13695372	AAAAAAA	ENSG00000236088	ENST00000577798.2	Transcript	intron_variant,non_coding_transcript_variant	rs144187924	MODIFIER	COX10-AS1	antisense
17:13695366-13695372	AAAAAAA	ENSG00000236088	ENST00000582752.2	Transcript	intron_variant,non_coding_transcript_variant	rs144187924	MODIFIER	COX10-AS1	antisense
17:13695366-13695372	AAAAAAA	ENSG00000236088	ENST00000602743.1	Transcript	intron_variant,non_coding_transcript_variant	rs144187924	MODIFIER	COX10-AS1	antisense
17:13700006-13700006	T	ENSG00000236088	ENST00000577798.2	Transcript	intron_variant,non_coding_transcript_variant	rs202219080	MODIFIER	COX10-AS1	antisense
17:13700006-13700006	T	ENSG00000236088	ENST00000582752.2	Transcript	intron_variant,non_coding_transcript_variant	rs202219080	MODIFIER	COX10-AS1	antisense
17:13700006-13700006	T	ENSG00000236088	ENST00000602743.1	Transcript	intron_variant,non_coding_transcript_variant	rs202219080	MODIFIER	COX10-AS1	antisense
17:13710788-13710788	T	ENSG00000236088	ENST00000577798.2	Transcript	intron_variant,non_coding_transcript_variant	rs113450739	MODIFIER	COX10-AS1	antisense
17:13710788-13710788	T	ENSG00000236088	ENST00000582752.2	Transcript	intron_variant,non_coding_transcript_variant	rs113450739	MODIFIER	COX10-AS1	antisense
17:13710788-13710788	T	ENSG00000236088	ENST00000602743.1	Transcript	intron_variant,non_coding_transcript_variant	rs113450739	MODIFIER	COX10-AS1	antisense
17:13716985-13716985	T	ENSG00000236088	ENST00000577798.2	Transcript	intron_variant,non_coding_transcript_variant	rs9905450	MODIFIER	COX10-AS1	antisense
17:13716985-13716985	T	ENSG00000236088	ENST00000582752.2	Transcript	intron_variant,non_coding_transcript_variant	rs9905450	MODIFIER	COX10-AS1	antisense
17:13716985-13716985	T	ENSG00000236088	ENST00000602743.1	Transcript	intron_variant,non_coding_transcript_variant	rs9905450	MODIFIER	COX10-AS1	antisense
17:13727905-13727905	G	ENSG00000236088	ENST00000577798.2	Transcript	intron_variant,non_coding_transcript_variant	rs9894620	MODIFIER	COX10-AS1	antisense
17:13727905-13727905	G	ENSG00000236088	ENST00000582752.2	Transcript	intron_variant,non_coding_transcript_variant	rs9894620	MODIFIER	COX10-AS1	antisense
17:13727905-13727905	G	ENSG00000236088	ENST00000602743.1	Transcript	intron_variant,non_coding_transcript_variant	rs9894620	MODIFIER	COX10-AS1	antisense
17:13729676-13729680	AAAAA	ENSG00000236088	ENST00000577798.2	Transcript	intron_variant,non_coding_transcript_variant	rs77609293	MODIFIER	COX10-AS1	antisense
17:13729676-13729680	AAAAA	ENSG00000236088	ENST00000582752.2	Transcript	intron_variant,non_coding_transcript_variant	rs77609293	MODIFIER	COX10-AS1	antisense
17:13729676-13729680	AAAAA	ENSG00000236088	ENST00000602743.1	Transcript	intron_variant,non_coding_transcript_variant	rs77609293	MODIFIER	COX10-AS1	antisense
17:13733010-13733010	C	ENSG00000236088	ENST00000577798.2	Transcript	intron_variant,non_coding_transcript_variant	rs62057076	MODIFIER	COX10-AS1	antisense
17:13733010-13733010	C	ENSG00000236088	ENST00000582752.2	Transcript	intron_variant,non_coding_transcript_variant	rs62057076	MODIFIER	COX10-AS1	antisense
17:13733010-13733010	C	ENSG00000236088	ENST00000602743.1	Transcript	intron_variant,non_coding_transcript_variant	rs62057076	MODIFIER	COX10-AS1	antisense
17:13740383-13740398	TTTTTTTTTTTTTT	ENSG00000236088	ENST00000577798.2	Transcript	intron_variant,non_coding_transcript_variant	rs11352162	MODIFIER	COX10-AS1	antisense
17:13740383-13740398	TTTTTTTTTTTTTT	ENSG00000236088	ENST00000582752.2	Transcript	intron_variant,non_coding_transcript_variant	rs11352162	MODIFIER	COX10-AS1	antisense
[truncated: 7,091 more rows]
