# Supplementary material for: Integrative Analysis of Whole-Genome and Transcriptomic Data Reveals Novel Variants in Differentially Expressed Long Noncoding RNAs Associated with Asthenozoospermia
Source: Noncoding RNA. 2025 Jan 14;11(1):4. doi: 10.3390/ncrna11010004 (PMC11755663; doi:10.3390/ncrna11010004)
Supplement: Supplementary file 1 [file ncrna-11-00004-s001.zip › Supplementary/Table S3_OK.xlsx]

## Sheet: Φύλλο1
Variants	RegulomeDB Rank	3DSNP score
rs17773337	1a	40.87
rs2728932	1a	201.53
rs608705	1a	42.55
rs73379058	1a	29.25
rs79195395	1a	119.73
rs11002797	1b	37.24
rs11042997	1b	119.73
rs117400415	1b	69.1
rs117786767	1b	33.69
rs1560738	1b	21.52
rs17194001	1b	23.65
rs2281840	1b	22.26
rs2291888	1b	64.06
rs2392944	1b	26.67
rs2600183	1b	51.67
rs2969359	1b	84.2
rs35710229	1b	50.66
rs4927295	1b	78.97
rs58724615	1b	38.81
rs6087406	1b	109.66
rs62079146	1b	25.97
rs67786346	1b	213.05
rs72670688	1b	55.24
rs75817537	1b	30.85
rs76149735	1b	37.75
rs76330589	1b	23.27
rs77239361	1b	50.14
rs7768909	1b	138.09
rs882289	1b	25.8
rs2276607	1d	35.55
rs3769166	1d	22.59
rs57875761	1d	32.49
rs76450153	1d	79.42
rs10145437	1f	24.42
rs11002764	1f	20.05
rs111225899	1f	68.32
rs113300435	1f	20.62
rs114795857	1f	27.47
rs115402280	1f	21.03
rs11665933	1f	82.13
rs116796218	1f	136.55
rs11686976	1f	20.3
rs11769907	1f	104.76
rs11774655	1f	108.11
rs117755443	1f	54.87
rs11781239	1f	106.21
rs11953916	1f	83.66
rs1201525	1f	202.61
rs13094149	1f	109.05
rs13129604	1f	120.81
rs13415534	1f	71.57
rs1394600	1f	57.07
rs139768401	1f	26.04
rs141986943	1f	26.12
rs1468693	1f	59.87
rs148727106	1f	37.45
rs1557817	1f	37.11
rs16861417	1f	21.61
rs17164429	1f	29.71
rs17689978	1f	33.58
rs1977324	1f	108.52
rs201014816	1f	25.81
rs2010972	1f	103.2
rs2075578	1f	138.24
rs2157213	1f	20.76
rs2269851	1f	112.88
rs2276699	1f	32.36
rs2431148	1f	53.26
rs2596911	1f	202.34
rs2596914	1f	38.75
rs2951831	1f	27.58
rs35455334	1f	145.47
rs36018286	1f	27.86
rs3740086	1f	24.1
rs4775053	1f	48.25
rs4779046	1f	20.9
rs56023948	1f	42.57
rs57278628	1f	85.47
rs62259132	1f	105.99
rs62323593	1f	61.34
rs6433398	1f	24.14
rs66472331	1f	93.83
rs6759020	1f	50.89
rs7115473	1f	117.32
rs7153897	1f	23.95
rs7154212	1f	30.04
rs72670681	1f	36.74
rs72800397	1f	126.14
rs72858373	1f	111.08
rs73367288	1f	43.91
rs73621512	1f	104.92
rs74352433	1f	34.55
rs74872710	1f	148.47
rs75527179	1f	37.03
rs7711062	1f	64.43
rs78375246	1f	24.47
rs7868361	1f	148.71
rs7871916	1f	201.11
rs79338045	1f	37.99
rs79619065	1f	96.97
rs79781382	1f	43.55
rs8038497	1f	76.92
rs880316	1f	25.23
rs9361504	1f	203.52
rs980229	1f	20.85
rs1393640672	2a	29.98
rs147611305	2a	37.83
rs183325839	2a	27.75
rs72803975	2a	74.85
rs1036272739	2b	26.95
rs10623305	2b	109.85
rs10630963	2b	185.91
rs11002796	2b	35.13
rs112202596	2b	51.39
rs114301501	2b	22.16
rs1162883515	2b	26.7
rs117111083	2b	22.9
rs118043742	2b	53.33
rs12691702	2b	41.68
rs1344500465	2b	103.62
rs1373969018	2b	33.73
rs139529325	2b	28.12
rs144562559	2b	98.68
rs152439	2b	34.41
rs1561924	2b	49.8
rs17491036	2b	24.33
rs202151986	2b	85.86
rs190995412	2b	85.86
rs3852493	2b	22
rs557239873	2b	106.12
rs559895436	2b	32.76
rs560192514	2b	26.68
rs571980765	2b	33.9
rs576110449	2b	22.05
rs577619412	2b	65.32
rs907121534	2b	26.72
rs5894939	2b	26.72
rs62382105	2b	21.44
rs75958574	2b	97.16
rs77548334	2b	20.53
rs77981991	2b	51.09
rs79734368	2b	47.4
rs938648	2b	23.65
rs938649	2b	23.43
