# Supplementary material for: Integrative Analysis of Whole-Genome and Transcriptomic Data Reveals Novel Variants in Differentially Expressed Long Noncoding RNAs Associated with Asthenozoospermia
Source: Noncoding RNA. 2025 Jan 14;11(1):4. doi: 10.3390/ncrna11010004 (PMC11755663; doi:10.3390/ncrna11010004)
Supplement: Supplementary file 1 [file ncrna-11-00004-s001.zip › Supplementary/Table S4_OK.xlsx]

## Sheet: Φύλλο1
Variants	Chromosomal Location	miRNAs	lncRNA Transcript	Gain/Loss of interaction	lncRNA Gene	lncRNA Gene (Ensembl ID)
rs2728932	chr3:9396926	hsa-miR-1225-3p	NONHSAT246249.1	Gain	THUMPD3-AS1	ENSG00000206573
rs2728932	chr3:9396926	hsa-miR-1233-3p	NONHSAT246249.1	Gain	THUMPD3-AS1	ENSG00000206573
rs2728932	chr3:9396926	hsa-miR-1225-3p	NONHSAT246250.1	Gain	THUMPD3-AS1	ENSG00000206573
rs2728932	chr3:9396926	hsa-miR-1233-3p	NONHSAT246250.1	Gain	THUMPD3-AS1	ENSG00000206573
rs2728932	chr3:9396926	hsa-miR-1225-3p	NONHSAT246251.1	Gain	THUMPD3-AS1	ENSG00000206573
rs2728932	chr3:9396926	hsa-miR-1233-3p	NONHSAT246251.1	Gain	THUMPD3-AS1	ENSG00000206573
rs2728932	chr3:9396926	hsa-miR-1225-3p	NONHSAT246258.1	Gain	THUMPD3-AS1	ENSG00000206573
rs2728932	chr3:9396926	hsa-miR-1233-3p	NONHSAT246258.1	Gain	THUMPD3-AS1	ENSG00000206573
rs2728932	chr3:9396926	hsa-miR-4537	NONHSAT246249.1	Loss	THUMPD3-AS1	ENSG00000206573
rs2728932	chr3:9396926	hsa-miR-4537	NONHSAT246250.1	Loss	THUMPD3-AS1	ENSG00000206573
rs2728932	chr3:9396926	hsa-miR-4537	NONHSAT246251.1	Loss	THUMPD3-AS1	ENSG00000206573
rs2728932	chr3:9396926	hsa-miR-4537	NONHSAT246258.1	Loss	THUMPD3-AS1	ENSG00000206573
rs2969359	chr2:176637780	hsa-miR-339-3p	NONHSAT075660.2	Gain	LINC01116	ENSG00000163364
rs2969359	chr2:176637780	hsa-miR-4649-5p	NONHSAT075660.2	Gain	LINC01116	ENSG00000163364
rs2969359	chr2:176637780	hsa-miR-6729-5p	NONHSAT075660.2	Gain	LINC01116	ENSG00000163364
rs2969359	chr2:176637780	hsa-miR-339-3p	NONHSAT075661.2	Gain	LINC01116	ENSG00000163364
rs2969359	chr2:176637780	hsa-miR-4649-5p	NONHSAT075661.2	Gain	LINC01116	ENSG00000163364
rs2969359	chr2:176637780	hsa-miR-6729-5p	NONHSAT075661.2	Gain	LINC01116	ENSG00000163364
rs2969359	chr2:176637780	hsa-miR-3194-5p	NONHSAT075660.2	Loss	LINC01116	ENSG00000163364
rs2969359	chr2:176637780	hsa-miR-4640-5p	NONHSAT075660.2	Loss	LINC01116	ENSG00000163364
rs2969359	chr2:176637780	hsa-miR-4726-5p	NONHSAT075660.2	Loss	LINC01116	ENSG00000163364
rs2969359	chr2:176637780	hsa-miR-4738-5p	NONHSAT075660.2	Loss	LINC01116	ENSG00000163364
rs2969359	chr2:176637780	hsa-miR-6508-3p	NONHSAT075660.2	Loss	LINC01116	ENSG00000163364
rs2969359	chr2:176637780	hsa-miR-6749-5p	NONHSAT075660.2	Loss	LINC01116	ENSG00000163364
rs2969359	chr2:176637780	hsa-miR-3194-5p	NONHSAT075661.2	Loss	LINC01116	ENSG00000163364
rs2969359	chr2:176637780	hsa-miR-4640-5p	NONHSAT075661.2	Loss	LINC01116	ENSG00000163364
rs2969359	chr2:176637780	hsa-miR-4726-5p	NONHSAT075661.2	Loss	LINC01116	ENSG00000163364
rs2969359	chr2:176637780	hsa-miR-4738-5p	NONHSAT075661.2	Loss	LINC01116	ENSG00000163364
rs2969359	chr2:176637780	hsa-miR-6508-3p	NONHSAT075661.2	Loss	LINC01116	ENSG00000163364
rs2969359	chr2:176637780	hsa-miR-6749-5p	NONHSAT075661.2	Loss	LINC01116	ENSG00000163364
rs35710229	chr14:36521685	hsa-miR-3178	NONHSAT036440.2	Loss	NKX2-1-AS1	ENSG00000253563
rs35710229	chr14:36521685	hsa-miR-4767	NONHSAT036440.2	Loss	NKX2-1-AS1	ENSG00000253563
rs35710229	chr14:36521685	hsa-miR-6499-5p	NONHSAT036440.2	Loss	NKX2-1-AS1	ENSG00000253563
rs35710229	chr14:36521685	hsa-miR-6722-5p	NONHSAT036440.2	Loss	NKX2-1-AS1	ENSG00000253563
rs35710229	chr14:36521685	hsa-miR-9899	NONHSAT036440.2	Loss	NKX2-1-AS1	ENSG00000253563
rs35710229	chr14:36521685	hsa-miR-10394-3p	NONHSAT036440.2	Loss	NKX2-1-AS1	ENSG00000253563
rs10145437	chr14:58294485	hsa-miR-4271	NONHSAT037129.2	Gain	PSMA3-AS1	ENSG00000257621
rs10145437	chr14:58294485	hsa-miR-4725-3p	NONHSAT037129.2	Gain	PSMA3-AS1	ENSG00000257621
rs10145437	chr14:58294485	hsa-miR-4747-5p	NONHSAT037129.2	Gain	PSMA3-AS1	ENSG00000257621
rs10145437	chr14:58294485	hsa-miR-5196-5p	NONHSAT037129.2	Gain	PSMA3-AS1	ENSG00000257621
rs10145437	chr14:58294485	hsa-miR-6780b-5p	NONHSAT037129.2	Gain	PSMA3-AS1	ENSG00000257621
rs114795857	chr4:3761347	hsa-miR-361-3p	NONHSAT094895.2	Loss	LINC02600	ENSG00000250986
rs114795857	chr4:3761347	hsa-miR-4286	NONHSAT094895.2	Loss	LINC02600	ENSG00000250986
rs114795857	chr4:3761347	hsa-miR-361-3p	NONHSAT199671.1	Loss	LINC02600	ENSG00000250986
rs114795857	chr4:3761347	hsa-miR-4286	NONHSAT199671.1	Loss	LINC02600	ENSG00000250986
rs116796218	chr12:110937240	hsa-miR-539-5p	NONHSAT030711.2	Loss	LINC01405	ENSG00000185847
rs116796218	chr12:110937240	hsa-miR-4434	NONHSAT030711.2	Loss	LINC01405	ENSG00000185847
rs116796218	chr12:110937240	hsa-miR-4516	NONHSAT030711.2	Loss	LINC01405	ENSG00000185847
rs116796218	chr12:110937240	hsa-miR-5703	NONHSAT030711.2	Loss	LINC01405	ENSG00000185847
rs1201525	chr18:5237824	hsa-miR-10398-3p	NONHSAT057057.2	Loss	LINC00667	ENSG00000263753
rs1201525	chr18:5237824	hsa-miR-10398-3p	NONHSAT057061.2	Loss	LINC00667	ENSG00000263753
rs1201525	chr18:5237824	hsa-miR-10398-3p	NONHSAT057062.2	Loss	LINC00667	ENSG00000263753
rs13129604	chr4:41256670	hsa-miR-5681a	NONHSAT096158.2	Gain	UCHL1-DT	ENSG00000251173
rs13129604	chr4:41256670	hsa-miR-6730-5p	NONHSAT096158.2	Gain	UCHL1-DT	ENSG00000251173
rs13129604	chr4:41256670	hsa-miR-5681a	NONHSAT096160.2	Gain	UCHL1-DT	ENSG00000251173
rs13129604	chr4:41256670	hsa-miR-6730-5p	NONHSAT096160.2	Gain	UCHL1-DT	ENSG00000251173
rs17689978	chr10:75284049	hsa-miR-451b	NONHSAT014095.2	Gain	ZNF503-AS1	ENSG00000226051
rs17689978	chr10:75284049	hsa-miR-10527-5p	NONHSAT014095.2	Gain	ZNF503-AS1	ENSG00000226051
rs2951831	chr8:6841819	hsa-miR-483-5p	NONHSAT124792.2	Gain	lnc-AGPAT5-1	ENSG00000245857
rs2951831	chr8:6841819	hsa-miR-483-5p	NONHSAT124793.2	Gain	lnc-AGPAT5-1	ENSG00000245857
rs2951831	chr8:6841819	hsa-miR-483-5p	NONHSAT215358.1	Gain	lnc-AGPAT5-1	ENSG00000245857
rs2951831	chr8:6841819	hsa-miR-483-5p	NONHSAT254767.1	Gain	lnc-AGPAT5-1	ENSG00000245857
rs2951831	chr8:6841819	hsa-miR-483-5p	NONHSAT254768.1	Gain	lnc-AGPAT5-1	ENSG00000245857
rs2951831	chr8:6841819	hsa-miR-483-5p	NONHSAT254769.1	Gain	lnc-AGPAT5-1	ENSG00000245857
rs2951831	chr8:6841819	hsa-miR-663a	NONHSAT124792.2	Loss	lnc-AGPAT5-1	ENSG00000245857
rs2951831	chr8:6841819	hsa-miR-744-5p	NONHSAT124792.2	Loss	lnc-AGPAT5-1	ENSG00000245857
rs2951831	chr8:6841819	hsa-miR-1908-5p	NONHSAT124792.2	Loss	lnc-AGPAT5-1	ENSG00000245857
rs2951831	chr8:6841819	hsa-miR-1915-3p	NONHSAT124792.2	Loss	lnc-AGPAT5-1	ENSG00000245857
rs2951831	chr8:6841819	hsa-miR-3937	NONHSAT124792.2	Loss	lnc-AGPAT5-1	ENSG00000245857
rs2951831	chr8:6841819	hsa-miR-4645-5p	NONHSAT124792.2	Loss	lnc-AGPAT5-1	ENSG00000245857
rs2951831	chr8:6841819	hsa-miR-4673	NONHSAT124792.2	Loss	lnc-AGPAT5-1	ENSG00000245857
rs2951831	chr8:6841819	hsa-miR-4706	NONHSAT124792.2	Loss	lnc-AGPAT5-1	ENSG00000245857
rs2951831	chr8:6841819	hsa-miR-4726-3p	NONHSAT124792.2	Loss	lnc-AGPAT5-1	ENSG00000245857
rs2951831	chr8:6841819	hsa-miR-4749-5p	NONHSAT124792.2	Loss	lnc-AGPAT5-1	ENSG00000245857
rs2951831	chr8:6841819	hsa-miR-6764-5p	NONHSAT124792.2	Loss	lnc-AGPAT5-1	ENSG00000245857
rs2951831	chr8:6841819	hsa-miR-6787-5p	NONHSAT124792.2	Loss	lnc-AGPAT5-1	ENSG00000245857
rs2951831	chr8:6841819	hsa-miR-6840-3p	NONHSAT124792.2	Loss	lnc-AGPAT5-1	ENSG00000245857
rs2951831	chr8:6841819	hsa-miR-10396a-5p	NONHSAT124792.2	Loss	lnc-AGPAT5-1	ENSG00000245857
rs2951831	chr8:6841819	hsa-miR-10396b-5p	NONHSAT124792.2	Loss	lnc-AGPAT5-1	ENSG00000245857
rs2951831	chr8:6841819	hsa-miR-663a	NONHSAT124793.2	Loss	lnc-AGPAT5-1	ENSG00000245857
rs2951831	chr8:6841819	hsa-miR-744-5p	NONHSAT124793.2	Loss	lnc-AGPAT5-1	ENSG00000245857
rs2951831	chr8:6841819	hsa-miR-1908-5p	NONHSAT124793.2	Loss	lnc-AGPAT5-1	ENSG00000245857
rs2951831	chr8:6841819	hsa-miR-1915-3p	NONHSAT124793.2	Loss	lnc-AGPAT5-1	ENSG00000245857
rs2951831	chr8:6841819	hsa-miR-3937	NONHSAT124793.2	Loss	lnc-AGPAT5-1	ENSG00000245857
rs2951831	chr8:6841819	hsa-miR-4645-5p	NONHSAT124793.2	Loss	lnc-AGPAT5-1	ENSG00000245857
rs2951831	chr8:6841819	hsa-miR-4673	NONHSAT124793.2	Loss	lnc-AGPAT5-1	ENSG00000245857
rs2951831	chr8:6841819	hsa-miR-4706	NONHSAT124793.2	Loss	lnc-AGPAT5-1	ENSG00000245857
rs2951831	chr8:6841819	hsa-miR-4726-3p	NONHSAT124793.2	Loss	lnc-AGPAT5-1	ENSG00000245857
rs2951831	chr8:6841819	hsa-miR-4749-5p	NONHSAT124793.2	Loss	lnc-AGPAT5-1	ENSG00000245857
rs2951831	chr8:6841819	hsa-miR-6764-5p	NONHSAT124793.2	Loss	lnc-AGPAT5-1	ENSG00000245857
rs2951831	chr8:6841819	hsa-miR-6787-5p	NONHSAT124793.2	Loss	lnc-AGPAT5-1	ENSG00000245857
rs2951831	chr8:6841819	hsa-miR-6840-3p	NONHSAT124793.2	Loss	lnc-AGPAT5-1	ENSG00000245857
rs2951831	chr8:6841819	hsa-miR-10396a-5p	NONHSAT124793.2	Loss	lnc-AGPAT5-1	ENSG00000245857
rs2951831	chr8:6841819	hsa-miR-10396b-5p	NONHSAT124793.2	Loss	lnc-AGPAT5-1	ENSG00000245857
rs2951831	chr8:6841819	hsa-miR-663a	NONHSAT215358.1	Loss	lnc-AGPAT5-1	ENSG00000245857
rs2951831	chr8:6841819	hsa-miR-744-5p	NONHSAT215358.1	Loss	lnc-AGPAT5-1	ENSG00000245857
rs2951831	chr8:6841819	hsa-miR-1908-5p	NONHSAT215358.1	Loss	lnc-AGPAT5-1	ENSG00000245857
rs2951831	chr8:6841819	hsa-miR-1915-3p	NONHSAT215358.1	Loss	lnc-AGPAT5-1	ENSG00000245857
rs2951831	chr8:6841819	hsa-miR-3937	NONHSAT215358.1	Loss	lnc-AGPAT5-1	ENSG00000245857
rs2951831	chr8:6841819	hsa-miR-4645-5p	NONHSAT215358.1	Loss	lnc-AGPAT5-1	ENSG00000245857
rs2951831	chr8:6841819	hsa-miR-4673	NONHSAT215358.1	Loss	lnc-AGPAT5-1	ENSG00000245857
rs2951831	chr8:6841819	hsa-miR-4706	NONHSAT215358.1	Loss	lnc-AGPAT5-1	ENSG00000245857
rs2951831	chr8:6841819	hsa-miR-4726-3p	NONHSAT215358.1	Loss	lnc-AGPAT5-1	ENSG00000245857
rs2951831	chr8:6841819	hsa-miR-4749-5p	NONHSAT215358.1	Loss	lnc-AGPAT5-1	ENSG00000245857
rs2951831	chr8:6841819	hsa-miR-6764-5p	NONHSAT215358.1	Loss	lnc-AGPAT5-1	ENSG00000245857
rs2951831	chr8:6841819	hsa-miR-6787-5p	NONHSAT215358.1	Loss	lnc-AGPAT5-1	ENSG00000245857
rs2951831	chr8:6841819	hsa-miR-6840-3p	NONHSAT215358.1	Loss	lnc-AGPAT5-1	ENSG00000245857
rs2951831	chr8:6841819	hsa-miR-10396a-5p	NONHSAT215358.1	Loss	lnc-AGPAT5-1	ENSG00000245857
rs2951831	chr8:6841819	hsa-miR-10396b-5p	NONHSAT215358.1	Loss	lnc-AGPAT5-1	ENSG00000245857
rs2951831	chr8:6841819	hsa-miR-663a	NONHSAT254767.1	Loss	lnc-AGPAT5-1	ENSG00000245857
rs2951831	chr8:6841819	hsa-miR-744-5p	NONHSAT254767.1	Loss	lnc-AGPAT5-1	ENSG00000245857
rs2951831	chr8:6841819	hsa-miR-1908-5p	NONHSAT254767.1	Loss	lnc-AGPAT5-1	ENSG00000245857
rs2951831	chr8:6841819	hsa-miR-1915-3p	NONHSAT254767.1	Loss	lnc-AGPAT5-1	ENSG00000245857
rs2951831	chr8:6841819	hsa-miR-3937	NONHSAT254767.1	Loss	lnc-AGPAT5-1	ENSG00000245857
rs2951831	chr8:6841819	hsa-miR-4645-5p	NONHSAT254767.1	Loss	lnc-AGPAT5-1	ENSG00000245857
rs2951831	chr8:6841819	hsa-miR-4673	NONHSAT254767.1	Loss	lnc-AGPAT5-1	ENSG00000245857
rs2951831	chr8:6841819	hsa-miR-4706	NONHSAT254767.1	Loss	lnc-AGPAT5-1	ENSG00000245857
rs2951831	chr8:6841819	hsa-miR-4726-3p	NONHSAT254767.1	Loss	lnc-AGPAT5-1	ENSG00000245857
rs2951831	chr8:6841819	hsa-miR-4749-5p	NONHSAT254767.1	Loss	lnc-AGPAT5-1	ENSG00000245857
rs2951831	chr8:6841819	hsa-miR-6764-5p	NONHSAT254767.1	Loss	lnc-AGPAT5-1	ENSG00000245857
rs2951831	chr8:6841819	hsa-miR-6787-5p	NONHSAT254767.1	Loss	lnc-AGPAT5-1	ENSG00000245857
rs2951831	chr8:6841819	hsa-miR-6840-3p	NONHSAT254767.1	Loss	lnc-AGPAT5-1	ENSG00000245857
rs2951831	chr8:6841819	hsa-miR-10396a-5p	NONHSAT254767.1	Loss	lnc-AGPAT5-1	ENSG00000245857
rs2951831	chr8:6841819	hsa-miR-10396b-5p	NONHSAT254767.1	Loss	lnc-AGPAT5-1	ENSG00000245857
rs2951831	chr8:6841819	hsa-miR-663a	NONHSAT254768.1	Loss	lnc-AGPAT5-1	ENSG00000245857
rs2951831	chr8:6841819	hsa-miR-744-5p	NONHSAT254768.1	Loss	lnc-AGPAT5-1	ENSG00000245857
rs2951831	chr8:6841819	hsa-miR-1908-5p	NONHSAT254768.1	Loss	lnc-AGPAT5-1	ENSG00000245857
rs2951831	chr8:6841819	hsa-miR-1915-3p	NONHSAT254768.1	Loss	lnc-AGPAT5-1	ENSG00000245857
rs2951831	chr8:6841819	hsa-miR-3937	NONHSAT254768.1	Loss	lnc-AGPAT5-1	ENSG00000245857
rs2951831	chr8:6841819	hsa-miR-4645-5p	NONHSAT254768.1	Loss	lnc-AGPAT5-1	ENSG00000245857
rs2951831	chr8:6841819	hsa-miR-4673	NONHSAT254768.1	Loss	lnc-AGPAT5-1	ENSG00000245857
rs2951831	chr8:6841819	hsa-miR-4706	NONHSAT254768.1	Loss	lnc-AGPAT5-1	ENSG00000245857
rs2951831	chr8:6841819	hsa-miR-4726-3p	NONHSAT254768.1	Loss	lnc-AGPAT5-1	ENSG00000245857
rs2951831	chr8:6841819	hsa-miR-4749-5p	NONHSAT254768.1	Loss	lnc-AGPAT5-1	ENSG00000245857
rs2951831	chr8:6841819	hsa-miR-6764-5p	NONHSAT254768.1	Loss	lnc-AGPAT5-1	ENSG00000245857
rs2951831	chr8:6841819	hsa-miR-6787-5p	NONHSAT254768.1	Loss	lnc-AGPAT5-1	ENSG00000245857
rs2951831	chr8:6841819	hsa-miR-6840-3p	NONHSAT254768.1	Loss	lnc-AGPAT5-1	ENSG00000245857
rs2951831	chr8:6841819	hsa-miR-10396a-5p	NONHSAT254768.1	Loss	lnc-AGPAT5-1	ENSG00000245857
rs2951831	chr8:6841819	hsa-miR-10396b-5p	NONHSAT254768.1	Loss	lnc-AGPAT5-1	ENSG00000245857
rs2951831	chr8:6841819	hsa-miR-663a	NONHSAT254769.1	Loss	lnc-AGPAT5-1	ENSG00000245857
rs2951831	chr8:6841819	hsa-miR-744-5p	NONHSAT254769.1	Loss	lnc-AGPAT5-1	ENSG00000245857
rs2951831	chr8:6841819	hsa-miR-1908-5p	NONHSAT254769.1	Loss	lnc-AGPAT5-1	ENSG00000245857
rs2951831	chr8:6841819	hsa-miR-1915-3p	NONHSAT254769.1	Loss	lnc-AGPAT5-1	ENSG00000245857
rs2951831	chr8:6841819	hsa-miR-3937	NONHSAT254769.1	Loss	lnc-AGPAT5-1	ENSG00000245857
rs2951831	chr8:6841819	hsa-miR-4645-5p	NONHSAT254769.1	Loss	lnc-AGPAT5-1	ENSG00000245857
rs2951831	chr8:6841819	hsa-miR-4673	NONHSAT254769.1	Loss	lnc-AGPAT5-1	ENSG00000245857
rs2951831	chr8:6841819	hsa-miR-4706	NONHSAT254769.1	Loss	lnc-AGPAT5-1	ENSG00000245857
rs2951831	chr8:6841819	hsa-miR-4726-3p	NONHSAT254769.1	Loss	lnc-AGPAT5-1	ENSG00000245857
rs2951831	chr8:6841819	hsa-miR-4749-5p	NONHSAT254769.1	Loss	lnc-AGPAT5-1	ENSG00000245857
rs2951831	chr8:6841819	hsa-miR-6764-5p	NONHSAT254769.1	Loss	lnc-AGPAT5-1	ENSG00000245857
rs2951831	chr8:6841819	hsa-miR-6787-5p	NONHSAT254769.1	Loss	lnc-AGPAT5-1	ENSG00000245857
rs2951831	chr8:6841819	hsa-miR-6840-3p	NONHSAT254769.1	Loss	lnc-AGPAT5-1	ENSG00000245857
rs2951831	chr8:6841819	hsa-miR-10396a-5p	NONHSAT254769.1	Loss	lnc-AGPAT5-1	ENSG00000245857
rs2951831	chr8:6841819	hsa-miR-10396b-5p	NONHSAT254769.1	Loss	lnc-AGPAT5-1	ENSG00000245857
rs35455334	chr18:5237479	hsa-miR-6767-5p	NONHSAT057057.2	Gain	LINC00667	ENSG00000263753
rs35455334	chr18:5237479	hsa-miR-6767-5p	NONHSAT057061.2	Gain	LINC00667	ENSG00000263753
rs35455334	chr18:5237479	hsa-miR-6767-5p	NONHSAT057062.2	Gain	LINC00667	ENSG00000263753
rs66472331	chr21:43811217	hsa-miR-494-3p	NONHSAT082457.2	Gain	AATBC	ENSG00000215458
rs66472331	chr21:43811217	hsa-miR-147b-5p	NONHSAT082457.2	Gain	AATBC	ENSG00000215458
rs66472331	chr21:43811217	hsa-miR-4261	NONHSAT082457.2	Gain	AATBC	ENSG00000215458
rs66472331	chr21:43811217	hsa-miR-1292-5p	NONHSAT082457.2	Loss	AATBC	ENSG00000215458
rs66472331	chr21:43811217	hsa-miR-4471	NONHSAT082457.2	Loss	AATBC	ENSG00000215458
rs66472331	chr21:43811217	hsa-miR-8059	NONHSAT082457.2	Loss	AATBC	ENSG00000215458
rs7115473	chr11:127003331	hsa-miR-34b-5p	NONHSAT025041.2	Gain	KIRREL3-AS3	ENSG00000218109
rs7115473	chr11:127003331	hsa-miR-449c-5p	NONHSAT025041.2	Gain	KIRREL3-AS3	ENSG00000218109
rs7115473	chr11:127003331	hsa-miR-940	NONHSAT025041.2	Gain	KIRREL3-AS3	ENSG00000218109
rs7115473	chr11:127003331	hsa-miR-1827	NONHSAT025041.2	Gain	KIRREL3-AS3	ENSG00000218109
rs7115473	chr11:127003331	hsa-miR-1910-3p	NONHSAT025041.2	Gain	KIRREL3-AS3	ENSG00000218109
rs7115473	chr11:127003331	hsa-miR-2682-5p	NONHSAT025041.2	Gain	KIRREL3-AS3	ENSG00000218109
rs7115473	chr11:127003331	hsa-miR-4781-5p	NONHSAT025041.2	Gain	KIRREL3-AS3	ENSG00000218109
rs7115473	chr11:127003331	hsa-miR-6511a-5p	NONHSAT025041.2	Gain	KIRREL3-AS3	ENSG00000218109
rs7115473	chr11:127003331	hsa-miR-6808-5p	NONHSAT025041.2	Gain	KIRREL3-AS3	ENSG00000218109
rs7115473	chr11:127003331	hsa-miR-6893-5p	NONHSAT025041.2	Gain	KIRREL3-AS3	ENSG00000218109
rs7115473	chr11:127003331	hsa-miR-34b-5p	NONHSAT159850.1	Gain	KIRREL3-AS3	ENSG00000218109
rs7115473	chr11:127003331	hsa-miR-449c-5p	NONHSAT159850.1	Gain	KIRREL3-AS3	ENSG00000218109
rs7115473	chr11:127003331	hsa-miR-940	NONHSAT159850.1	Gain	KIRREL3-AS3	ENSG00000218109
rs7115473	chr11:127003331	hsa-miR-1827	NONHSAT159850.1	Gain	KIRREL3-AS3	ENSG00000218109
rs7115473	chr11:127003331	hsa-miR-1910-3p	NONHSAT159850.1	Gain	KIRREL3-AS3	ENSG00000218109
rs7115473	chr11:127003331	hsa-miR-2682-5p	NONHSAT159850.1	Gain	KIRREL3-AS3	ENSG00000218109
rs7115473	chr11:127003331	hsa-miR-4781-5p	NONHSAT159850.1	Gain	KIRREL3-AS3	ENSG00000218109
rs7115473	chr11:127003331	hsa-miR-6511a-5p	NONHSAT159850.1	Gain	KIRREL3-AS3	ENSG00000218109
rs7115473	chr11:127003331	hsa-miR-6808-5p	NONHSAT159850.1	Gain	KIRREL3-AS3	ENSG00000218109
rs7115473	chr11:127003331	hsa-miR-6893-5p	NONHSAT159850.1	Gain	KIRREL3-AS3	ENSG00000218109
rs7115473	chr11:127003331	hsa-miR-3648	NONHSAT025041.2	Loss	KIRREL3-AS3	ENSG00000218109
rs7115473	chr11:127003331	hsa-miR-5008-5p	NONHSAT025041.2	Loss	KIRREL3-AS3	ENSG00000218109
rs7115473	chr11:127003331	hsa-miR-6089	NONHSAT025041.2	Loss	KIRREL3-AS3	ENSG00000218109
rs7115473	chr11:127003331	hsa-miR-6869-3p	NONHSAT025041.2	Loss	KIRREL3-AS3	ENSG00000218109
rs7115473	chr11:127003331	hsa-miR-3648	NONHSAT159850.1	Loss	KIRREL3-AS3	ENSG00000218109
rs7115473	chr11:127003331	hsa-miR-5008-5p	NONHSAT159850.1	Loss	KIRREL3-AS3	ENSG00000218109
rs7115473	chr11:127003331	hsa-miR-6089	NONHSAT159850.1	Loss	KIRREL3-AS3	ENSG00000218109
rs7115473	chr11:127003331	hsa-miR-6869-3p	NONHSAT159850.1	Loss	KIRREL3-AS3	ENSG00000218109
rs7153897	chr14:58295479	hsa-miR-424-3p	NONHSAT037129.2	Loss	PSMA3-AS1	ENSG00000257621
rs7153897	chr14:58295479	hsa-miR-548d-3p	NONHSAT037129.2	Loss	PSMA3-AS1	ENSG00000257621
rs7153897	chr14:58295479	hsa-miR-548j-3p	NONHSAT037129.2	Loss	PSMA3-AS1	ENSG00000257621
rs7153897	chr14:58295479	hsa-miR-548h-3p	NONHSAT037129.2	Loss	PSMA3-AS1	ENSG00000257621
rs7153897	chr14:58295479	hsa-miR-548x-3p	NONHSAT037129.2	Loss	PSMA3-AS1	ENSG00000257621
rs7153897	chr14:58295479	hsa-miR-548z	NONHSAT037129.2	Loss	PSMA3-AS1	ENSG00000257621
rs7153897	chr14:58295479	hsa-miR-548ac	NONHSAT037129.2	Loss	PSMA3-AS1	ENSG00000257621
rs7153897	chr14:58295479	hsa-miR-548ad-3p	NONHSAT037129.2	Loss	PSMA3-AS1	ENSG00000257621
rs7153897	chr14:58295479	hsa-miR-548ae-3p	NONHSAT037129.2	Loss	PSMA3-AS1	ENSG00000257621
rs7153897	chr14:58295479	hsa-miR-548ah-3p	NONHSAT037129.2	Loss	PSMA3-AS1	ENSG00000257621
rs7153897	chr14:58295479	hsa-miR-548aj-3p	NONHSAT037129.2	Loss	PSMA3-AS1	ENSG00000257621
rs7153897	chr14:58295479	hsa-miR-548am-3p	NONHSAT037129.2	Loss	PSMA3-AS1	ENSG00000257621
rs7153897	chr14:58295479	hsa-miR-548aq-3p	NONHSAT037129.2	Loss	PSMA3-AS1	ENSG00000257621
rs7153897	chr14:58295479	hsa-miR-548bb-3p	NONHSAT037129.2	Loss	PSMA3-AS1	ENSG00000257621
rs72858373	chr11:10878720	hsa-miR-3179	NONHSAT018001.2	Gain	ZBED5-AS1	ENSG00000247271
rs72858373	chr11:10878720	hsa-miR-4632-5p	NONHSAT018001.2	Gain	ZBED5-AS1	ENSG00000247271
rs72858373	chr11:10878720	hsa-miR-4761-3p	NONHSAT018001.2	Gain	ZBED5-AS1	ENSG00000247271
rs72858373	chr11:10878720	hsa-miR-4436b-3p	NONHSAT018001.2	Gain	ZBED5-AS1	ENSG00000247271
rs72858373	chr11:10878720	hsa-miR-6735-5p	NONHSAT018001.2	Gain	ZBED5-AS1	ENSG00000247271
rs72858373	chr11:10878720	hsa-miR-6879-5p	NONHSAT018001.2	Gain	ZBED5-AS1	ENSG00000247271
rs72858373	chr11:10878720	hsa-miR-7515	NONHSAT018001.2	Gain	ZBED5-AS1	ENSG00000247271
rs72858373	chr11:10878720	hsa-miR-7843-5p	NONHSAT018001.2	Gain	ZBED5-AS1	ENSG00000247271
rs72858373	chr11:10878720	hsa-miR-3179	NONHSAT018002.2	Gain	ZBED5-AS1	ENSG00000247271
rs72858373	chr11:10878720	hsa-miR-4632-5p	NONHSAT018002.2	Gain	ZBED5-AS1	ENSG00000247271
rs72858373	chr11:10878720	hsa-miR-4761-3p	NONHSAT018002.2	Gain	ZBED5-AS1	ENSG00000247271
rs72858373	chr11:10878720	hsa-miR-4436b-3p	NONHSAT018002.2	Gain	ZBED5-AS1	ENSG00000247271
rs72858373	chr11:10878720	hsa-miR-6735-5p	NONHSAT018002.2	Gain	ZBED5-AS1	ENSG00000247271
rs72858373	chr11:10878720	hsa-miR-6879-5p	NONHSAT018002.2	Gain	ZBED5-AS1	ENSG00000247271
rs72858373	chr11:10878720	hsa-miR-7515	NONHSAT018002.2	Gain	ZBED5-AS1	ENSG00000247271
rs72858373	chr11:10878720	hsa-miR-7843-5p	NONHSAT018002.2	Gain	ZBED5-AS1	ENSG00000247271
rs72858373	chr11:10878720	hsa-miR-3179	NONHSAT018004.2	Gain	ZBED5-AS1	ENSG00000247271
rs72858373	chr11:10878720	hsa-miR-4632-5p	NONHSAT018004.2	Gain	ZBED5-AS1	ENSG00000247271
rs72858373	chr11:10878720	hsa-miR-4761-3p	NONHSAT018004.2	Gain	ZBED5-AS1	ENSG00000247271
rs72858373	chr11:10878720	hsa-miR-4436b-3p	NONHSAT018004.2	Gain	ZBED5-AS1	ENSG00000247271
rs72858373	chr11:10878720	hsa-miR-6735-5p	NONHSAT018004.2	Gain	ZBED5-AS1	ENSG00000247271
rs72858373	chr11:10878720	hsa-miR-6879-5p	NONHSAT018004.2	Gain	ZBED5-AS1	ENSG00000247271
rs72858373	chr11:10878720	hsa-miR-7515	NONHSAT018004.2	Gain	ZBED5-AS1	ENSG00000247271
rs72858373	chr11:10878720	hsa-miR-7843-5p	NONHSAT018004.2	Gain	ZBED5-AS1	ENSG00000247271
rs72858373	chr11:10878720	hsa-miR-3179	NONHSAT018005.2	Gain	ZBED5-AS1	ENSG00000247271
rs72858373	chr11:10878720	hsa-miR-4632-5p	NONHSAT018005.2	Gain	ZBED5-AS1	ENSG00000247271
rs72858373	chr11:10878720	hsa-miR-4761-3p	NONHSAT018005.2	Gain	ZBED5-AS1	ENSG00000247271
rs72858373	chr11:10878720	hsa-miR-4436b-3p	NONHSAT018005.2	Gain	ZBED5-AS1	ENSG00000247271
rs72858373	chr11:10878720	hsa-miR-6735-5p	NONHSAT018005.2	Gain	ZBED5-AS1	ENSG00000247271
rs72858373	chr11:10878720	hsa-miR-6879-5p	NONHSAT018005.2	Gain	ZBED5-AS1	ENSG00000247271
rs72858373	chr11:10878720	hsa-miR-7515	NONHSAT018005.2	Gain	ZBED5-AS1	ENSG00000247271
rs72858373	chr11:10878720	hsa-miR-7843-5p	NONHSAT018005.2	Gain	ZBED5-AS1	ENSG00000247271
rs72858373	chr11:10878720	hsa-miR-3179	NONHSAT158828.1	Gain	ZBED5-AS1	ENSG00000247271
rs72858373	chr11:10878720	hsa-miR-4632-5p	NONHSAT158828.1	Gain	ZBED5-AS1	ENSG00000247271
rs72858373	chr11:10878720	hsa-miR-4761-3p	NONHSAT158828.1	Gain	ZBED5-AS1	ENSG00000247271
rs72858373	chr11:10878720	hsa-miR-4436b-3p	NONHSAT158828.1	Gain	ZBED5-AS1	ENSG00000247271
rs72858373	chr11:10878720	hsa-miR-6735-5p	NONHSAT158828.1	Gain	ZBED5-AS1	ENSG00000247271
rs72858373	chr11:10878720	hsa-miR-6879-5p	NONHSAT158828.1	Gain	ZBED5-AS1	ENSG00000247271
rs72858373	chr11:10878720	hsa-miR-7515	NONHSAT158828.1	Gain	ZBED5-AS1	ENSG00000247271
rs72858373	chr11:10878720	hsa-miR-7843-5p	NONHSAT158828.1	Gain	ZBED5-AS1	ENSG00000247271
rs72858373	chr11:10878720	hsa-miR-3179	NONHSAT158829.1	Gain	ZBED5-AS1	ENSG00000247271
rs72858373	chr11:10878720	hsa-miR-4632-5p	NONHSAT158829.1	Gain	ZBED5-AS1	ENSG00000247271
rs72858373	chr11:10878720	hsa-miR-4761-3p	NONHSAT158829.1	Gain	ZBED5-AS1	ENSG00000247271
rs72858373	chr11:10878720	hsa-miR-4436b-3p	NONHSAT158829.1	Gain	ZBED5-AS1	ENSG00000247271
rs72858373	chr11:10878720	hsa-miR-6735-5p	NONHSAT158829.1	Gain	ZBED5-AS1	ENSG00000247271
rs72858373	chr11:10878720	hsa-miR-6879-5p	NONHSAT158829.1	Gain	ZBED5-AS1	ENSG00000247271
rs72858373	chr11:10878720	hsa-miR-7515	NONHSAT158829.1	Gain	ZBED5-AS1	ENSG00000247271
rs72858373	chr11:10878720	hsa-miR-7843-5p	NONHSAT158829.1	Gain	ZBED5-AS1	ENSG00000247271
rs72858373	chr11:10878720	hsa-miR-3179	NONHSAT158830.1	Gain	ZBED5-AS1	ENSG00000247271
rs72858373	chr11:10878720	hsa-miR-4632-5p	NONHSAT158830.1	Gain	ZBED5-AS1	ENSG00000247271
rs72858373	chr11:10878720	hsa-miR-4761-3p	NONHSAT158830.1	Gain	ZBED5-AS1	ENSG00000247271
rs72858373	chr11:10878720	hsa-miR-4436b-3p	NONHSAT158830.1	Gain	ZBED5-AS1	ENSG00000247271
rs72858373	chr11:10878720	hsa-miR-6735-5p	NONHSAT158830.1	Gain	ZBED5-AS1	ENSG00000247271
rs72858373	chr11:10878720	hsa-miR-6879-5p	NONHSAT158830.1	Gain	ZBED5-AS1	ENSG00000247271
rs72858373	chr11:10878720	hsa-miR-7515	NONHSAT158830.1	Gain	ZBED5-AS1	ENSG00000247271
rs72858373	chr11:10878720	hsa-miR-7843-5p	NONHSAT158830.1	Gain	ZBED5-AS1	ENSG00000247271
rs72858373	chr11:10878720	hsa-miR-423-5p	NONHSAT018001.2	Loss	ZBED5-AS1	ENSG00000247271
rs72858373	chr11:10878720	hsa-miR-486-3p	NONHSAT018001.2	Loss	ZBED5-AS1	ENSG00000247271
rs72858373	chr11:10878720	hsa-miR-1914-3p	NONHSAT018001.2	Loss	ZBED5-AS1	ENSG00000247271
rs72858373	chr11:10878720	hsa-miR-3184-5p	NONHSAT018001.2	Loss	ZBED5-AS1	ENSG00000247271
rs72858373	chr11:10878720	hsa-miR-4688	NONHSAT018001.2	Loss	ZBED5-AS1	ENSG00000247271
rs72858373	chr11:10878720	hsa-miR-5194	NONHSAT018001.2	Loss	ZBED5-AS1	ENSG00000247271
rs72858373	chr11:10878720	hsa-miR-6085	NONHSAT018001.2	Loss	ZBED5-AS1	ENSG00000247271
rs72858373	chr11:10878720	hsa-miR-6738-5p	NONHSAT018001.2	Loss	ZBED5-AS1	ENSG00000247271
rs72858373	chr11:10878720	hsa-miR-6743-5p	NONHSAT018001.2	Loss	ZBED5-AS1	ENSG00000247271
rs72858373	chr11:10878720	hsa-miR-6813-5p	NONHSAT018001.2	Loss	ZBED5-AS1	ENSG00000247271
rs72858373	chr11:10878720	hsa-miR-423-5p	NONHSAT018002.2	Loss	ZBED5-AS1	ENSG00000247271
rs72858373	chr11:10878720	hsa-miR-486-3p	NONHSAT018002.2	Loss	ZBED5-AS1	ENSG00000247271
rs72858373	chr11:10878720	hsa-miR-1914-3p	NONHSAT018002.2	Loss	ZBED5-AS1	ENSG00000247271
rs72858373	chr11:10878720	hsa-miR-3184-5p	NONHSAT018002.2	Loss	ZBED5-AS1	ENSG00000247271
rs72858373	chr11:10878720	hsa-miR-4688	NONHSAT018002.2	Loss	ZBED5-AS1	ENSG00000247271
rs72858373	chr11:10878720	hsa-miR-5194	NONHSAT018002.2	Loss	ZBED5-AS1	ENSG00000247271
rs72858373	chr11:10878720	hsa-miR-6085	NONHSAT018002.2	Loss	ZBED5-AS1	ENSG00000247271
rs72858373	chr11:10878720	hsa-miR-6738-5p	NONHSAT018002.2	Loss	ZBED5-AS1	ENSG00000247271
rs72858373	chr11:10878720	hsa-miR-6743-5p	NONHSAT018002.2	Loss	ZBED5-AS1	ENSG00000247271
rs72858373	chr11:10878720	hsa-miR-6813-5p	NONHSAT018002.2	Loss	ZBED5-AS1	ENSG00000247271
rs72858373	chr11:10878720	hsa-miR-423-5p	NONHSAT018004.2	Loss	ZBED5-AS1	ENSG00000247271
rs72858373	chr11:10878720	hsa-miR-486-3p	NONHSAT018004.2	Loss	ZBED5-AS1	ENSG00000247271
rs72858373	chr11:10878720	hsa-miR-1914-3p	NONHSAT018004.2	Loss	ZBED5-AS1	ENSG00000247271
rs72858373	chr11:10878720	hsa-miR-3184-5p	NONHSAT018004.2	Loss	ZBED5-AS1	ENSG00000247271
rs72858373	chr11:10878720	hsa-miR-4688	NONHSAT018004.2	Loss	ZBED5-AS1	ENSG00000247271
rs72858373	chr11:10878720	hsa-miR-5194	NONHSAT018004.2	Loss	ZBED5-AS1	ENSG00000247271
rs72858373	chr11:10878720	hsa-miR-6085	NONHSAT018004.2	Loss	ZBED5-AS1	ENSG00000247271
rs72858373	chr11:10878720	hsa-miR-6738-5p	NONHSAT018004.2	Loss	ZBED5-AS1	ENSG00000247271
rs72858373	chr11:10878720	hsa-miR-6743-5p	NONHSAT018004.2	Loss	ZBED5-AS1	ENSG00000247271
rs72858373	chr11:10878720	hsa-miR-6813-5p	NONHSAT018004.2	Loss	ZBED5-AS1	ENSG00000247271
rs72858373	chr11:10878720	hsa-miR-423-5p	NONHSAT018005.2	Loss	ZBED5-AS1	ENSG00000247271
rs72858373	chr11:10878720	hsa-miR-486-3p	NONHSAT018005.2	Loss	ZBED5-AS1	ENSG00000247271
rs72858373	chr11:10878720	hsa-miR-1914-3p	NONHSAT018005.2	Loss	ZBED5-AS1	ENSG00000247271
rs72858373	chr11:10878720	hsa-miR-3184-5p	NONHSAT018005.2	Loss	ZBED5-AS1	ENSG00000247271
rs72858373	chr11:10878720	hsa-miR-4688	NONHSAT018005.2	Loss	ZBED5-AS1	ENSG00000247271
rs72858373	chr11:10878720	hsa-miR-5194	NONHSAT018005.2	Loss	ZBED5-AS1	ENSG00000247271
rs72858373	chr11:10878720	hsa-miR-6085	NONHSAT018005.2	Loss	ZBED5-AS1	ENSG00000247271
rs72858373	chr11:10878720	hsa-miR-6738-5p	NONHSAT018005.2	Loss	ZBED5-AS1	ENSG00000247271
rs72858373	chr11:10878720	hsa-miR-6743-5p	NONHSAT018005.2	Loss	ZBED5-AS1	ENSG00000247271
rs72858373	chr11:10878720	hsa-miR-6813-5p	NONHSAT018005.2	Loss	ZBED5-AS1	ENSG00000247271
rs72858373	chr11:10878720	hsa-miR-423-5p	NONHSAT158828.1	Loss	ZBED5-AS1	ENSG00000247271
rs72858373	chr11:10878720	hsa-miR-486-3p	NONHSAT158828.1	Loss	ZBED5-AS1	ENSG00000247271
rs72858373	chr11:10878720	hsa-miR-1914-3p	NONHSAT158828.1	Loss	ZBED5-AS1	ENSG00000247271
rs72858373	chr11:10878720	hsa-miR-3184-5p	NONHSAT158828.1	Loss	ZBED5-AS1	ENSG00000247271
rs72858373	chr11:10878720	hsa-miR-4688	NONHSAT158828.1	Loss	ZBED5-AS1	ENSG00000247271
rs72858373	chr11:10878720	hsa-miR-5194	NONHSAT158828.1	Loss	ZBED5-AS1	ENSG00000247271
rs72858373	chr11:10878720	hsa-miR-6085	NONHSAT158828.1	Loss	ZBED5-AS1	ENSG00000247271
rs72858373	chr11:10878720	hsa-miR-6738-5p	NONHSAT158828.1	Loss	ZBED5-AS1	ENSG00000247271
rs72858373	chr11:10878720	hsa-miR-6743-5p	NONHSAT158828.1	Loss	ZBED5-AS1	ENSG00000247271
rs72858373	chr11:10878720	hsa-miR-6813-5p	NONHSAT158828.1	Loss	ZBED5-AS1	ENSG00000247271
rs72858373	chr11:10878720	hsa-miR-423-5p	NONHSAT158829.1	Loss	ZBED5-AS1	ENSG00000247271
rs72858373	chr11:10878720	hsa-miR-486-3p	NONHSAT158829.1	Loss	ZBED5-AS1	ENSG00000247271
rs72858373	chr11:10878720	hsa-miR-1914-3p	NONHSAT158829.1	Loss	ZBED5-AS1	ENSG00000247271
rs72858373	chr11:10878720	hsa-miR-3184-5p	NONHSAT158829.1	Loss	ZBED5-AS1	ENSG00000247271
rs72858373	chr11:10878720	hsa-miR-4688	NONHSAT158829.1	Loss	ZBED5-AS1	ENSG00000247271
rs72858373	chr11:10878720	hsa-miR-5194	NONHSAT158829.1	Loss	ZBED5-AS1	ENSG00000247271
rs72858373	chr11:10878720	hsa-miR-6085	NONHSAT158829.1	Loss	ZBED5-AS1	ENSG00000247271
rs72858373	chr11:10878720	hsa-miR-6738-5p	NONHSAT158829.1	Loss	ZBED5-AS1	ENSG00000247271
rs72858373	chr11:10878720	hsa-miR-6743-5p	NONHSAT158829.1	Loss	ZBED5-AS1	ENSG00000247271
rs72858373	chr11:10878720	hsa-miR-6813-5p	NONHSAT158829.1	Loss	ZBED5-AS1	ENSG00000247271
rs72858373	chr11:10878720	hsa-miR-423-5p	NONHSAT158830.1	Loss	ZBED5-AS1	ENSG00000247271
rs72858373	chr11:10878720	hsa-miR-486-3p	NONHSAT158830.1	Loss	ZBED5-AS1	ENSG00000247271
rs72858373	chr11:10878720	hsa-miR-1914-3p	NONHSAT158830.1	Loss	ZBED5-AS1	ENSG00000247271
rs72858373	chr11:10878720	hsa-miR-3184-5p	NONHSAT158830.1	Loss	ZBED5-AS1	ENSG00000247271
rs72858373	chr11:10878720	hsa-miR-4688	NONHSAT158830.1	Loss	ZBED5-AS1	ENSG00000247271
rs72858373	chr11:10878720	hsa-miR-5194	NONHSAT158830.1	Loss	ZBED5-AS1	ENSG00000247271
rs72858373	chr11:10878720	hsa-miR-6085	NONHSAT158830.1	Loss	ZBED5-AS1	ENSG00000247271
rs72858373	chr11:10878720	hsa-miR-6738-5p	NONHSAT158830.1	Loss	ZBED5-AS1	ENSG00000247271
rs72858373	chr11:10878720	hsa-miR-6743-5p	NONHSAT158830.1	Loss	ZBED5-AS1	ENSG00000247271
rs72858373	chr11:10878720	hsa-miR-6813-5p	NONHSAT158830.1	Loss	ZBED5-AS1	ENSG00000247271
rs73367288	chr21:43812048	hsa-miR-6768-5p	NONHSAT082455.2	Gain	AATBC	ENSG00000215458
rs73367288	chr21:43812048	hsa-miR-6768-5p	NONHSAT082457.2	Gain	AATBC	ENSG00000215458
rs73367288	chr21:43812048	hsa-miR-602	NONHSAT082455.2	Loss	AATBC	ENSG00000215458
rs73367288	chr21:43812048	hsa-miR-602	NONHSAT082457.2	Loss	AATBC	ENSG00000215458
rs7868361	chr9:112486114	hsa-miR-451b	NONHSAT134018.2	Loss	HSDL2-AS1	ENSG00000230185
rs9361504	chr6:79234638	hsa-miR-6820-5p	NONHSAT113679.2	Gain	HMGN3-AS1	ENSG00000270362
rs9361504	chr6:79234638	hsa-miR-6820-5p	NONHSAT207522.1	Gain	HMGN3-AS1	ENSG00000270362
rs9361504	chr6:79234638	hsa-miR-6820-5p	NONHSAT251237.1	Gain	HMGN3-AS1	ENSG00000270362
rs9361504	chr6:79234638	hsa-miR-6820-5p	NONHSAT251238.1	Gain	HMGN3-AS1	ENSG00000270362
rs9361504	chr6:79234638	hsa-miR-6820-5p	NONHSAT251239.1	Gain	HMGN3-AS1	ENSG00000270362
rs9361504	chr6:79234638	hsa-miR-34b-5p	NONHSAT113679.2	Loss	HMGN3-AS1	ENSG00000270362
rs9361504	chr6:79234638	hsa-miR-449c-5p	NONHSAT113679.2	Loss	HMGN3-AS1	ENSG00000270362
rs9361504	chr6:79234638	hsa-miR-940	NONHSAT113679.2	Loss	HMGN3-AS1	ENSG00000270362
rs9361504	chr6:79234638	hsa-miR-2682-5p	NONHSAT113679.2	Loss	HMGN3-AS1	ENSG00000270362
rs9361504	chr6:79234638	hsa-miR-6511a-5p	NONHSAT113679.2	Loss	HMGN3-AS1	ENSG00000270362
rs9361504	chr6:79234638	hsa-miR-6808-5p	NONHSAT113679.2	Loss	HMGN3-AS1	ENSG00000270362
rs9361504	chr6:79234638	hsa-miR-6893-5p	NONHSAT113679.2	Loss	HMGN3-AS1	ENSG00000270362
rs9361504	chr6:79234638	hsa-miR-34b-5p	NONHSAT207522.1	Loss	HMGN3-AS1	ENSG00000270362
rs9361504	chr6:79234638	hsa-miR-449c-5p	NONHSAT207522.1	Loss	HMGN3-AS1	ENSG00000270362
rs9361504	chr6:79234638	hsa-miR-940	NONHSAT207522.1	Loss	HMGN3-AS1	ENSG00000270362
rs9361504	chr6:79234638	hsa-miR-2682-5p	NONHSAT207522.1	Loss	HMGN3-AS1	ENSG00000270362
rs9361504	chr6:79234638	hsa-miR-6511a-5p	NONHSAT207522.1	Loss	HMGN3-AS1	ENSG00000270362
rs9361504	chr6:79234638	hsa-miR-6808-5p	NONHSAT207522.1	Loss	HMGN3-AS1	ENSG00000270362
rs9361504	chr6:79234638	hsa-miR-6893-5p	NONHSAT207522.1	Loss	HMGN3-AS1	ENSG00000270362
rs9361504	chr6:79234638	hsa-miR-34b-5p	NONHSAT251237.1	Loss	HMGN3-AS1	ENSG00000270362
rs9361504	chr6:79234638	hsa-miR-449c-5p	NONHSAT251237.1	Loss	HMGN3-AS1	ENSG00000270362
rs9361504	chr6:79234638	hsa-miR-940	NONHSAT251237.1	Loss	HMGN3-AS1	ENSG00000270362
rs9361504	chr6:79234638	hsa-miR-2682-5p	NONHSAT251237.1	Loss	HMGN3-AS1	ENSG00000270362
rs9361504	chr6:79234638	hsa-miR-6511a-5p	NONHSAT251237.1	Loss	HMGN3-AS1	ENSG00000270362
rs9361504	chr6:79234638	hsa-miR-6808-5p	NONHSAT251237.1	Loss	HMGN3-AS1	ENSG00000270362
rs9361504	chr6:79234638	hsa-miR-6893-5p	NONHSAT251237.1	Loss	HMGN3-AS1	ENSG00000270362
rs9361504	chr6:79234638	hsa-miR-34b-5p	NONHSAT251238.1	Loss	HMGN3-AS1	ENSG00000270362
rs9361504	chr6:79234638	hsa-miR-449c-5p	NONHSAT251238.1	Loss	HMGN3-AS1	ENSG00000270362
rs9361504	chr6:79234638	hsa-miR-940	NONHSAT251238.1	Loss	HMGN3-AS1	ENSG00000270362
rs9361504	chr6:79234638	hsa-miR-2682-5p	NONHSAT251238.1	Loss	HMGN3-AS1	ENSG00000270362
rs9361504	chr6:79234638	hsa-miR-6511a-5p	NONHSAT251238.1	Loss	HMGN3-AS1	ENSG00000270362
rs9361504	chr6:79234638	hsa-miR-6808-5p	NONHSAT251238.1	Loss	HMGN3-AS1	ENSG00000270362
rs9361504	chr6:79234638	hsa-miR-6893-5p	NONHSAT251238.1	Loss	HMGN3-AS1	ENSG00000270362
rs9361504	chr6:79234638	hsa-miR-34b-5p	NONHSAT251239.1	Loss	HMGN3-AS1	ENSG00000270362
rs9361504	chr6:79234638	hsa-miR-449c-5p	NONHSAT251239.1	Loss	HMGN3-AS1	ENSG00000270362
rs9361504	chr6:79234638	hsa-miR-940	NONHSAT251239.1	Loss	HMGN3-AS1	ENSG00000270362
rs9361504	chr6:79234638	hsa-miR-2682-5p	NONHSAT251239.1	Loss	HMGN3-AS1	ENSG00000270362
rs9361504	chr6:79234638	hsa-miR-6511a-5p	NONHSAT251239.1	Loss	HMGN3-AS1	ENSG00000270362
rs9361504	chr6:79234638	hsa-miR-6808-5p	NONHSAT251239.1	Loss	HMGN3-AS1	ENSG00000270362
rs9361504	chr6:79234638	hsa-miR-6893-5p	NONHSAT251239.1	Loss	HMGN3-AS1	ENSG00000270362
rs557239873	chr3:75436179	hsa-miR-7706	NONHSAT090530.2	Loss	LINC02018	ENSG00000272690
rs559895436	chr6:160006202	hsa-miR-1292-3p	NONHSAT115888.2	Loss	AIRN	ENSG00000268257
rs559895436	chr6:160006202	hsa-miR-3186-3p	NONHSAT115888.2	Loss	AIRN	ENSG00000268257
rs559895436	chr6:160006202	hsa-miR-3939	NONHSAT115888.2	Loss	AIRN	ENSG00000268257
