# Supplementary material for: Integrative Analysis of Whole-Genome and Transcriptomic Data Reveals Novel Variants in Differentially Expressed Long Noncoding RNAs Associated with Asthenozoospermia
Source: Noncoding RNA. 2025 Jan 14;11(1):4. doi: 10.3390/ncrna11010004 (PMC11755663; doi:10.3390/ncrna11010004)
Supplement: Supplementary file 1 [file ncrna-11-00004-s001.zip › Supplementary/Table S5_OK.xlsx]

## Sheet: Sheet1
miRTargetLink 2.0
miRNA	Target / Target pathway	Support	Source	Experiment(s)	Reference - PMID
hsa-miR-1292-5p	SOX4	Functional MTI	MIRT437378	Immunohistochemistry, Luciferase reporter assay, Microarray, Western blot	23251334
hsa-miR-1908-5p	APOE	Functional MTI	MIRT053554	ELISA, Luciferase reporter assay, Microarray	23142051
hsa-miR-1908-5p	DNAJA4	Functional MTI	MIRT053555	ELISA, Luciferase reporter assay, Microarray	23142051
hsa-miR-1908-5p	NKIRAS2	Functional MTI	MIRT731950	Immunoprecipitaion, Luciferase reporter assay, qRT-PCR, Western blot	28039456
hsa-miR-1908-5p	SKI	Functional MTI	MIRT734353	Luciferase reporter assay, qRT-PCR, Western blot	27256397
hsa-miR-1915-3p	BCL2	Functional MTI	MIRT054926	Flow, Luciferase reporter assay, Microarray, qRT-PCR, Western blot	22121083
hsa-miR-3178	TRAF3	Functional MTI	MIRT733291	Immunohistochemistry, Luciferase reporter assay, Microarray, qRT-PCR, Western blot	27493095
hsa-miR-339-3p	FOXO1	Functional MTI	MIRT733783	Western blot	25695055
hsa-miR-339-3p	NFKB1	Functional MTI	MIRT733784	Western blot	25695055
hsa-miR-339-3p	MCL1	Functional MTI	MIRT734201	Luciferase reporter assay	27197185
hsa-miR-34b-5p	BCL2	Functional MTI	MIRT000065	Luciferase reporter assay, qRT-PCR, Western blot	18803879
hsa-miR-34b-5p	CREB1	Functional MTI	MIRT000066	Luciferase reporter assay, qRT-PCR, Western blot	19258499
hsa-miR-34b-5p	CREB1	Functional MTI	MIRT000066	Luciferase reporter assay	19461653
hsa-miR-34b-5p	MET	Functional MTI	MIRT000758	Luciferase reporter assay	19461653
hsa-miR-34b-5p	CDK6	Functional MTI	MIRT000762	Luciferase reporter assay	19461653
hsa-miR-34b-5p	CDK4	Functional MTI	MIRT000764	Luciferase reporter assay	19461653
hsa-miR-34b-5p	CCNE2	Functional MTI	MIRT000767	Luciferase reporter assay	19461653
hsa-miR-34b-5p	MYC	Functional MTI	MIRT004401	Luciferase reporter assay	19461653
hsa-miR-34b-5p	TGFBR2	Functional MTI	MIRT053287	Luciferase reporter assay, qRT-PCR, Western blot	22336710
hsa-miR-34b-5p	HNF4A	Functional MTI	MIRT006265	Luciferase reporter assay	22232426
hsa-miR-34b-5p	CTNNB1	Functional MTI	MIRT054051	Luciferase reporter assay, Western blot	22421157
hsa-miR-34b-5p	AXIN2	Functional MTI	MIRT054055	Luciferase reporter assay, Western blot	22421157
hsa-miR-34b-5p	CD274	Functional MTI	MIRT438401	Luciferase reporter assay, qRT-PCR	24577056
hsa-miR-34b-5p	MYCN	Functional MTI	MIRT733042	Luciferase reporter assay	27764804
hsa-miR-361-3p	SH2B1	Functional MTI	MIRT731577	Luciferase reporter assay	27164951
hsa-miR-423-5p	TFF1	Functional MTI	MIRT053601	Luciferase reporter assay, qRT-PCR, Western blot	24486742
hsa-miR-423-5p	FAM3A	Functional MTI	MIRT731653	Luciferase reporter assay, qRT-PCR, Western blot	28411267
hsa-miR-424-3p	LGALS3	Functional MTI	MIRT003969	Northern blot, qRT-PCR, Western blot	17889671
hsa-miR-424-3p	YAP1	Functional MTI	MIRT734416	Luciferase reporter assay, qRT-PCR, Western blot	27500472
hsa-miR-4271	APOC3	Functional MTI	MIRT733707	Luciferase reporter assay	27624799
hsa-miR-449c-5p	MYC	Functional MTI	MIRT007308	Luciferase reporter assay	23507140
hsa-miR-449c-5p	MET	Functional MTI	MIRT319319	Luciferase reporter assay, qRT-PCR, Western blot	26141986
hsa-miR-4516	STAT3	Functional MTI	MIRT054631	Luciferase reporter assay, Microarray, qRT-PCR, Western blot	24610393
hsa-miR-483-5p	SRF	Functional MTI	MIRT006153	Luciferase reporter assay, qRT-PCR, Western blot	21893058
hsa-miR-483-5p	MAPK3	Functional MTI	MIRT006217	Luciferase reporter assay, Microarray, qRT-PCR, Western blot	22465663
hsa-miR-483-5p	MAPK3	Functional MTI	MIRT006217	Luciferase reporter assay, qRT-PCR, Western blot	25622783
hsa-miR-483-5p	FAM160B2	Functional MTI	MIRT054030	Immunoblot, Immunohistochemistry, Luciferase reporter assay, qRT-PCR	22971576
hsa-miR-483-5p	ALCAM	Functional MTI	MIRT437958	Luciferase reporter assay	24710410
hsa-miR-483-5p	CKB	Functional MTI	MIRT732527	Luciferase reporter assay, qRT-PCR,	25601461
hsa-miR-483-5p	NOTCH3	Functional MTI	MIRT734525	Luciferase reporter assay, qRT-PCR, Western blot	25622783
hsa-miR-483-5p	RHOA	Functional MTI	MIRT735339	Luciferase reporter assay, Microarray, qRT-PCR, Western blot	26148871
hsa-miR-486-3p	BCL11A	Functional MTI	MIRT053329	Luciferase reporter assay, qRT-PCR, Western blot	23593217
hsa-miR-486-3p	ECM1	Functional MTI	MIRT732986	Luciferase reporter assay	27133046
hsa-miR-486-3p	MAF	Functional MTI	MIRT733024	Luciferase reporter assay, qRT-PCR, Western blot	25857263
hsa-miR-486-3p	SYK	Functional MTI	MIRT734475	qRT-PCR, Western blot	25983556
hsa-miR-486-3p	FASN	Functional MTI	MIRT734477	qRT-PCR, Western blot	25983556
hsa-miR-486-3p	PRKCD	Functional MTI	MIRT734493	Luciferase reporter assay, qRT-PCR, Western blot	28339053
hsa-miR-494-3p	PTEN	Functional MTI	MIRT001209	qRT-PCR, Luciferase reporter assay, Western blot	20006626
hsa-miR-494-3p	PTEN	Functional MTI	MIRT001209	Flow, Luciferase reporter assay, Microarray, qRT-PCR, Western blot	22544933
hsa-miR-494-3p	PTEN	Functional MTI	MIRT001209	Immunofluorescence, Immunohistochemistry, qRT-PCR, Western blot	25662849
hsa-miR-494-3p	CDK6	Functional MTI	MIRT006112	Luciferase reporter assay, Microarray, qRT-PCR, Western blot	21809359
hsa-miR-494-3p	ATF3	Functional MTI	MIRT053227	qRT-PCR, Western blot	23160513
hsa-miR-494-3p	ARNTL	Functional MTI	MIRT006653	Luciferase reporter assay, qRT-PCR	21799909
hsa-miR-494-3p	BCL2L11	Functional MTI	MIRT006981	Luciferase reporter assay, qRT-PCR, Western blot	23012423
hsa-miR-494-3p	SDC1	Functional MTI	MIRT053346	Immunoblot, Luciferase reporter assay, qRT-PCR	23728345
hsa-miR-494-3p	PROS1	Functional MTI	MIRT053355	Luciferase reporter assay, qRT-PCR, Western blot	23789915
hsa-miR-494-3p	BMI1	Functional MTI	MIRT053512	Luciferase reporter assay, Microarray, qRT-PCR, Western blot	23105110
hsa-miR-494-3p	BMI1	Functional MTI	MIRT053512	Luciferase reporter assay, qRT-PCR, Western blot	27399693
hsa-miR-494-3p	ZEB1	Functional MTI	MIRT053515	Luciferase reporter assay, Microarray, qRT-PCR, Western blot	23105110
hsa-miR-494-3p	BAG1	Functional MTI	MIRT053755	Flow, Luciferase reporter assay, Microarray, qRT-PCR, Western blot	24606447
hsa-miR-494-3p	MYC	Functional MTI	MIRT053756	Luciferase reporter assay, qRT-PCR, Western blot	24612089
hsa-miR-494-3p	TFAM	Functional MTI	MIRT054314	Luciferase reporter assay, Microarray, qRT-PCR	23047984
hsa-miR-494-3p	FOXJ3	Functional MTI	MIRT054315	Luciferase reporter assay, Microarray, qRT-PCR	23047984
hsa-miR-494-3p	HNRNPA3	Functional MTI	MIRT054719	Luciferase reporter assay, Western blot	24823364
hsa-miR-494-3p	PDIA3	Functional MTI	MIRT054720	Luciferase reporter assay, Western blot	24823364
hsa-miR-494-3p	RAD23B	Functional MTI	MIRT054721	Luciferase reporter assay, Western blot	24823364
hsa-miR-494-3p	SYNCRIP	Functional MTI	MIRT054722	Luciferase reporter assay, Western blot	24823364
hsa-miR-494-3p	MCC	Functional MTI	MIRT438243	Luciferase reporter assay, qRT-PCR, Western blot	23913442
hsa-miR-494-3p	ARHGAP5	Functional MTI	MIRT438172	FACS, Luciferase reporter assay, qRT-PCR, Western blot	24316134
hsa-miR-494-3p	HOXA10	Functional MTI	MIRT511436	Luciferase reporter assay	25500095
hsa-miR-494-3p	SLC26A3	Functional MTI	MIRT438475	Luciferase reporter assay	24177028
hsa-miR-494-3p	CXCR4	Functional MTI	MIRT438701	Immunocytochemistry, Luciferase reporter assay, qRT-PCR, Western blot	24644030
hsa-miR-494-3p	CFTR	Functional MTI	MIRT438884	Luciferase reporter assay, qRT-PCR	23436935
hsa-miR-494-3p	MAP2K1	Functional MTI	MIRT438770	qRT-PCR, Western blot	24960059
hsa-miR-494-3p	ITPR1	Functional MTI	MIRT438771	qRT-PCR, Western blot	24960059
hsa-miR-494-3p	BCL2	Functional MTI	MIRT438772	qRT-PCR, Western blot	24960059
hsa-miR-494-3p	IGF1R	Functional MTI	MIRT536716	Luciferase reporter assay, qRT-PCR, Western blot	27735036
hsa-miR-494-3p	IGF1R	Functional MTI	MIRT536716	Luciferase reporter assay, Western blot	26695144
hsa-miR-494-3p	UGT2B17	Functional MTI	MIRT732916	Luciferase reporter assay, qRT-PCR	26385605
hsa-miR-494-3p	TFPI	Functional MTI	MIRT733553	ELISA, Luciferase reporter assay, qRT-PCR	26999003
hsa-miR-494-3p	MYH2	Functional MTI	MIRT733269	qRT-PCR, Western blot	26519878
hsa-miR-494-3p	AKT1	Functional MTI	MIRT734751	Immunofluorescence, Immunohistochemistry, qRT-PCR, Western blot	25662849
hsa-miR-494-3p	BIRC5	Functional MTI	MIRT734778	Western blot	26718651
hsa-miR-539-5p	TWIST1	Functional MTI	MIRT053510	Luciferase reporter assay, Microarray, qRT-PCR, Western blot	23105110
hsa-miR-539-5p	ZEB1	Functional MTI	MIRT053516	Luciferase reporter assay, Microarray, qRT-PCR, Western blot	23105110
hsa-miR-539-5p	CDK4	Functional MTI	MIRT732106	Luciferase reporter assay, qRT-PCR, Western blot	26559153
hsa-miR-539-5p	CARD11	Functional MTI	MIRT732127	Luciferase reporter assay, qRT-PCR, Western blot	26206083
hsa-miR-539-5p	SPAG5	Functional MTI	MIRT732684	Luciferase reporter assay	27037000
hsa-miR-539-5p	MMP8	Functional MTI	MIRT735118	Luciferase reporter assay, qRT-PCR, Western blot	26339374
hsa-miR-548d-3p	ERBB2	Functional MTI	MIRT000037	Luciferase reporter assay, Reporter assay;Other	19486885
hsa-miR-548d-3p	TP53BP2	Functional MTI	MIRT733531	Luciferase reporter assay, qRT-PCR, Western blot	26663100
hsa-miR-663a	JUNB	Functional MTI	MIRT005353	Luciferase reporter assay, Microarray, qRT-PCR, Western blot	20622002
hsa-miR-663a	JUNB	Functional MTI	MIRT005353	Luciferase reporter assay, qRT-PCR, Western blot	24014830
hsa-miR-663a	JUND	Functional MTI	MIRT005354	Luciferase reporter assay, Microarray, qRT-PCR, Western blot	20622002
hsa-miR-663a	JUND	Functional MTI	MIRT005354	Luciferase reporter assay, Western blot	27184257
hsa-miR-663a	TCEAL1	Functional MTI	MIRT006732	Luciferase reporter assay	22249270
hsa-miR-663a	TGFB1	Functional MTI	MIRT006791	Luciferase reporter assay, Western blot	22393947
hsa-miR-663a	TGFB1	Functional MTI	MIRT006791	Luciferase reporter assay, qRT-PCR, Western blot	27624777
hsa-miR-663a	HSPG2	Functional MTI	MIRT007259	Luciferase reporter assay	23436656
hsa-miR-663a	CDK1	Functional MTI	MIRT016140	Western blot;Other	20514450
hsa-miR-663a	APC	Functional MTI	MIRT053348	Immunoblot, Luciferase reporter assay, Microarray, qRT-PCR, Alizarin red S staining	24642258
hsa-miR-663a	PIK3CD	Functional MTI	MIRT054421	Immunohistochemistry, Luciferase reporter assay, Microarray, qRT-PCR, Western blot	24523440
hsa-miR-663a	EEF1A2	Functional MTI	MIRT054492	Luciferase reporter assay, Western blot, qRT-PCR	23695020
hsa-miR-663a	MYL9	Functional MTI	MIRT437478	Luciferase reporter assay, qRT-PCR, Western blot	24014830
hsa-miR-663a	HRAS	Functional MTI	MIRT438681	Luciferase reporter assay, qRT-PCR, Western blot	23953123
hsa-miR-663a	TP53	Functional MTI	MIRT732166	Luciferase reporter assay	27105517
hsa-miR-663a	CDKN1A	Functional MTI	MIRT732167	Luciferase reporter assay	27105517
hsa-miR-663a	CXCR4	Functional MTI	MIRT733891	Western blot	28061765
hsa-miR-663a	PLOD3	Functional MTI	MIRT735533	Immunofluorescence, Luciferase reporter assay, Microarray, qRT-PCR, Western blot	27233793
hsa-miR-744-5p	MYC	Functional MTI	MIRT037690	Luciferase reporter assay, Immunohistochemistry, Western blot	24991193
hsa-miR-744-5p	EEF1A2	Functional MTI	MIRT054493	Luciferase reporter assay, Western blot, qRT-PCR	23695020
hsa-miR-744-5p	ARHGAP5	Functional MTI	MIRT734158	Luciferase reporter assay, qRT-PCR, Western blot	25961434
hsa-miR-744-5p	GSK3B	Functional MTI	MIRT735406	Western blot	28107193
hsa-miR-744-5p	SFRP1	Functional MTI	MIRT735407	Western blot	28107193
hsa-miR-744-5p	TLE3	Functional MTI	MIRT735408	Western blot	28107193
hsa-miR-744-5p	NKD1	Functional MTI	MIRT735409	Immunohistochemistry, Luciferase reporter assay, Western blot	28107193
hsa-miR-7515	MET	Functional MTI	MIRT438442	Luciferase reporter assay, qRT-PCR, Western blot	23087254
hsa-miR-940	DUSP1	Functional MTI	MIRT437985	qRT-PCR, Microarray, Western blot	24675421
hsa-miR-940	CD274	Functional MTI	MIRT438403	Luciferase reporter assay, qRT-PCR	24577056
hsa-miR-940	ZNF24	Functional MTI	MIRT731841	Immunohistochemistry, Immunoprecipitaion, Luciferase reporter assay, qRT-PCR, Western blot	26317898
